# Supplementary material for: Transcriptome Analysis and HPLC Profiling of Flavonoid Biosynthesis in Citrus aurantium L. during Its Key Developmental Stages
Source: Biology (Basel). 2022 Jul 19;11(7):1078. doi: 10.3390/biology11071078 (PMC9313048; doi:10.3390/biology11071078)
Supplement: Supplementary file 1 [file biology-11-01078-s001.zip › supplementary table.xlsx]

## Sheet: Table S1
Table S1 Data description of RNA-seq reads for all samples with three replicates
Samples	Clean reads	Clean bases	Mapped reads	Mapped on reference	GC (%)	Q20 (%)
YJ01-45-1	41069554	6160433100	37771594	0.92	0.4376	0.9659
YJ01-45-2	41202344	6180351600	37767288	0.917	0.4379	0.9679
YJ01-45-3	40074026	6011103900	36597536	0.913	0.4395	0.968
YJ01-90-1	41145828	6171874200	37867265	0.92	0.4398	0.9674
YJ01-90-2	40765030	6114754500	37519099	0.92	0.4411	0.9683
YJ01-90-3	41669484	6250422600	38381464	0.921	0.4408	0.9703
YJ01-135-1	41063086	6159462900	37904597	0.923	0.4407	0.9702
YJ01-135-2	41425184	6213777600	38199224	0.9221	0.4397	0.9692
YJ01-135-3	41385706	6207855900	37951521	0.917	0.4385	0.9685
YJ33-45-1	40884508	6132676200	37761162	0.9236	0.4366	0.9692
YJ33-45-2	41451116	6217667400	37424731	0.9028	0.4393	0.9693
YJ33-45-3	40311204	6046680600	37305948	0.9254	0.4375	0.9704
YJ33-90-1	41409700	6211455000	38167788	0.9217	0.4405	0.9696
YJ33-90-2	41692456	6253868400	38239389	0.9171	0.4399	0.9676
YJ33-90-3	40587024	6088053600	37467918	0.9231	0.4393	0.9709
YJ33-135-1	41418448	6212767200	38199751	0.9222	0.4385	0.9692
YJ33-135-2	40642214	6096332100	37480193	0.9221	0.4389	0.9689
YJ33-135-3	40867218	6130082700	37842616	0.9259	0.4451	0.9685
YJ50-45-1	41111544	6166731600	37578049	0.914	0.4391	0.9693
YJ50-45-2	41084690	6162703500	37544986	0.9138	0.4385	0.9686
YJ50-45-3	41008740	6151311000	37595773	0.9167	0.4386	0.9672
YJ50-90-1	41573424	6236013600	38192893	0.9186	0.4386	0.9681
YJ50-90-2	40362968	6054445200	37344338	0.9252	0.4436	0.9688
YJ50-90-3	41567908	6235186200	38198952	0.9189	0.4394	0.9701
YJ50-135-1	41084166	6162624900	37947698	0.9236	0.4432	0.9712
YJ50-135-2	41232656	6184898400	37877990	0.9186	0.4388	0.9685
YJ50-135-3	41301800	6195270000	38070875	0.9217	0.4401	0.9675
45/90/135 means DAFB45/90/135

## Sheet: Table S2
Table S2 UDP-glycose:glycosyltransferases DEGs identified from C.aurantium.L
Cs_ont_2g015580.1
Cs_ont_3g021790.1
Cs_ont_5g039120.1
Cs_ont_2g010280.1
Cs_ont_6g026740.1
Cs_ont_9g014840.1
Cs_ont_6g000270.1
Cs_ont_9g026920.1
Cs_ont_2g033310.1
Cs_ont_2g022650.1
Cs_ont_8g025030.1
Cs_ont_3g021820.1
Cs_ont_9g026870.1
Cs_ont_3g011120.1
Cs_ont_6g020100.1
Cs_ont_2g029410.1
Cs_ont_2g025180.1
Cs_ont_5g046300.1
Cs_ont_9g016660.1
Cs_ont_1g026230.1
Cs_ont_1g021400.1
Cs_ont_1g021390.1
Cs_ont_8g021520.1
Cs_ont_8g016030.1
Cs_ont_5g022830.1
Cs_ont_7g027200.1
Cs_ont_2g033320.1
Cs_ont_5g022770.1
Cs_ont_3g011110.1
Cs_ont_8g025020.1
Cs_ont_2g015530.1
Cs_ont_6g016000.1
Cs_ont_6g022460.1
Cs_ont_8g007220.1
Cs_ont_2g009460.1
Cs_ont_9g013070.1
Cs_ont_2g015550.1
Cs_ont_7g000320.1
Cs_ont_1g005360.1
Cs_ont_6g015980.1
Cs_ont_3g011130.1
Cs_ont_7g000300.1
Cs_ont_6g024450.1
Cs_ont_8g025010.1
Cs_ont_5g021590.1
Cs_ont_3g004010.1
Cs_ont_4g011080.1
Cs_ont_5g021660.1
Cs_ont_1g020980.1
Cs_ont_8g005710.1
Cs_ont_8g007230.1
Cs_ont_6g021000.1
Cs_ont_5g004300.1
Cs_ont_6g011560.1
Cs_ont_9g019180.1
Cs_ont_3g011140.1
Cs_ont_7g025150.1
Cs_ont_5g039130.1
Cs_ont_3g015140.1
Cs_ont_1g021380.1
Cs_ont_8g025420.1
Cs_ont_9g026900.1
Cs_ont_1g021370.1
Cs_ont_7g008410.1
Cs_ont_8g010070.1
Cs_ont_6g011580.1
Cs_ont_4g013850.1
Cs_ont_8g015970.1
Cs_ont_2g015560.1
Cs_ont_3g011150.1
Cs_ont_6g011770.1
Cs_ont_1g026210.1
Cs_ont_5g016710.1
Cs_ont_6g020860.1
Cs_ont_5g016880.1
Cs_ont_5g003540.1
Cs_ont_4g017730.1
Cs_ont_8g001710.1
Cs_ont_8g001690.1
Cs_ont_9g024960.2
Cs_ont_8g002860.1
Cs_ont_9g024960.3
Cs_ont_8g000050.1
Genes in red means that gene expression is downregulated during S1，S4，S7

## Sheet: Table S3
Table S3 Genes in floralwhite,black,lightcyan,and turquise modules
floralwhite	black	lightcyan	turquoise
Cs_ont_8g021650.1	Cs_ont_7g026460.1	Cs_ont_1g011080.1	Cs_ont_2g034540.1
Cs_ont_3g019240.1	Cs_ont_3g015140.1	Cs_ont_1g020400.1	Cs_ont_7g017420.1
Cs_ont_6g009330.1	Cs_ont_8g023080.1	Cs_ont_5g001130.1	Cs_ont_1g007630.1
Cs_ont_2g032800.1	Cs_ont_8g023090.1	Cs_ont_1g021910.1	Cs_ont_1g021020.1
Cs_ont_3g013610.1	Cs_ont_Un001580.1	Cs_ont_9g026780.1	Cs_ont_5g015980.1
Cs_ont_7g020100.1	Cs_ont_3g002530.1	Cs_ont_1g026270.1	Cs_ont_1g019380.1
Cs_ont_2g010520.1	Cs_ont_3g018240.1	Cs_ont_3g005270.1	Cs_ont_3g016610.1
Cs_ont_5g007580.1	Cs_ont_8g016030.1	Cs_ont_4g010210.1	Cs_ont_4g017610.1
Cs_ont_7g020110.1	Cs_ont_1g024160.1	Cs_ont_1g025650.1	Cs_ont_6g007160.1
Cs_ont_3g018130.1	Cs_ont_4g025770.1	Cs_ont_1g019320.1	Cs_ont_7g023810.1
Cs_ont_6g001180.1	Cs_ont_6g014220.1	Cs_ont_2g007230.1	Cs_ont_6g013110.1
Cs_ont_1g017820.1	Cs_ont_4g027060.1	Cs_ont_1g017870.2	Cs_ont_1g017850.1
Cs_ont_9g001150.1	Cs_ont_2g003530.1	Cs_ont_8g013580.1	Cs_ont_5g009690.1
Cs_ont_9g021510.1	Cs_ont_4g007160.1	Cs_ont_5g012940.1	Cs_ont_3g026320.1
Cs_ont_7g025590.1	Cs_ont_4g015760.1	Cs_ont_7g020370.1	Cs_ont_2g024670.1
Cs_ont_5g048790.1	Cs_ont_6g002800.1	Cs_ont_3g012030.1	Cs_ont_2g013190.1
Cs_ont_8g002130.1	Cs_ont_1g027700.1	Cs_ont_4g020620.1	Cs_ont_3g003550.1
Cs_ont_3g009940.2	Cs_ont_5g048430.1	Cs_ont_7g022010.6	Cs_ont_4g003410.1
Cs_ont_1g023310.1	Cs_ont_4g016390.1	Cs_ont_6g006420.1	Cs_ont_9g024420.1
Cs_ont_2g001090.1	Cs_ont_1g003160.1	Cs_ont_2g003600.1	Cs_ont_7g015870.1
Cs_ont_5g041100.1	Cs_ont_1g025590.1	Cs_ont_9g023230.1	Cs_ont_2g020700.1
Cs_ont_6g013100.1	Cs_ont_4g028020.1	Cs_ont_2g022930.1	Cs_ont_1g022280.1
Cs_ont_9g026530.1	Cs_ont_8g026270.1	Cs_ont_5g033410.1	Cs_ont_4g022040.1
Cs_ont_1g020830.1	Cs_ont_7g024010.3	Cs_ont_5g045040.3	Cs_ont_5g048720.1
Cs_ont_7g027510.1	Cs_ont_6g021790.1	Cs_ont_5g046330.1	Cs_ont_3g002510.1
Cs_ont_8g000830.1	Cs_ont_7g023500.1	Cs_ont_2g012990.2	Cs_ont_2g013160.1
Cs_ont_8g007340.1	Cs_ont_6g026390.1	Cs_ont_8g024610.2	Cs_ont_5g001530.1
Cs_ont_5g039480.1	Cs_ont_3g002160.1	Cs_ont_7g022220.1	Cs_ont_6g011110.1
Cs_ont_9g026000.1	Cs_ont_1g021700.1	Cs_ont_1g027260.6	Cs_ont_2g009960.1
Cs_ont_1g014020.1	Cs_ont_1g025560.1	Cs_ont_7g022840.1	Cs_ont_2g007340.1
Cs_ont_1g014010.1	Cs_ont_8g021170.1	Cs_ont_2g020160.1	Cs_ont_9g027180.1
Cs_ont_3g027980.1	Cs_ont_7g026530.1	Cs_ont_7g013370.1	Cs_ont_9g020840.1
Cs_ont_5g032210.1	Cs_ont_4g012930.1	Cs_ont_9g025780.1	Cs_ont_3g011650.1
Cs_ont_2g014990.1	Cs_ont_3g009190.1	Cs_ont_5g035880.1	Cs_ont_1g023250.2
Cs_ont_9g016890.1	Cs_ont_4g004580.1	Cs_ont_9g025480.1	Cs_ont_1g003910.1
Cs_ont_8g023110.4	Cs_ont_5g008110.1	Cs_ont_2g032140.1	Cs_ont_9g026920.1
Cs_ont_7g023970.3	Cs_ont_6g002820.1	Cs_ont_7g025220.1	Cs_ont_9g005600.1
Cs_ont_1g000720.1	Cs_ont_6g013070.1	Cs_ont_3g000320.1	Cs_ont_2g019960.1
Cs_ont_5g045900.1	Cs_ont_7g003190.1	Cs_ont_7g021240.1	Cs_ont_5g033590.1
Cs_ont_7g010570.2	Cs_ont_2g011940.1	Cs_ont_8g000600.1	Cs_ont_4g019700.1
Cs_ont_1g025730.1	Cs_ont_5g033870.1	Cs_ont_7g026940.1	Cs_ont_9g005640.1
Cs_ont_7g012420.2	Cs_ont_2g007290.16	Cs_ont_5g042380.1	Cs_ont_6g001420.1
Cs_ont_2g023670.1	Cs_ont_3g005630.1	Cs_ont_5g015350.1	Cs_ont_3g025570.1
Cs_ont_1g021350.6	Cs_ont_7g005180.1	Cs_ont_5g049550.1	Cs_ont_8g025420.1
Cs_ont_Un001000.1	Cs_ont_3g015360.1	Cs_ont_9g023930.1	Cs_ont_4g013980.1
Cs_ont_8g000670.1	Cs_ont_3g024310.1	Cs_ont_6g020270.1	Cs_ont_1g019390.1
Cs_ont_7g001250.1	Cs_ont_8g001610.1	Cs_ont_9g000730.2	Cs_ont_2g012870.1
Cs_ont_7g028160.1	Cs_ont_4g025910.1	Cs_ont_5g043170.1	Cs_ont_3g025070.1
Cs_ont_2g023230.1	Cs_ont_7g026520.1	Cs_ont_3g019210.2	Cs_ont_4g004590.1
Cs_ont_8g015650.1	Cs_ont_7g027980.1	Cs_ont_7g012590.2	Cs_ont_1g010990.1
Cs_ont_4g006170.2	Cs_ont_2g001540.2	Cs_ont_6g022560.1	Cs_ont_5g001120.3
Cs_ont_9g023220.1	Cs_ont_1g004250.1	Cs_ont_2g023610.1	Cs_ont_5g007840.1
Cs_ont_8g023990.1	Cs_ont_5g043150.1	Cs_ont_4g023130.1	Cs_ont_2g004220.1
Cs_ont_7g023970.2	Cs_ont_5g032530.1	Cs_ont_8g012650.2	Cs_ont_4g010640.1
Cs_ont_2g019050.1	Cs_ont_6g023820.1	Cs_ont_2g011360.1	Cs_ont_6g024210.1
Cs_ont_8g024340.1	Cs_ont_2g014450.1	Cs_ont_5g049580.1	Cs_ont_8g023980.1
Cs_ont_5g042320.1	Cs_ont_7g000840.1	Cs_ont_4g000940.2	Cs_ont_2g028210.1
Cs_ont_6g003400.1	Cs_ont_5g020430.1	Cs_ont_4g026370.1	Cs_ont_5g050120.1
Cs_ont_2g026410.1	Cs_ont_3g009750.1	Cs_ont_4g009390.1	Cs_ont_5g005260.1
Cs_ont_6g005320.1	Cs_ont_7g013230.1	Cs_ont_6g009120.3	Cs_ont_8g007890.1
Cs_ont_5g039390.1	Cs_ont_1g019220.1	Cs_ont_1g028860.3	Cs_ont_9g026900.1
Cs_ont_9g020150.1	Cs_ont_2g008710.1	Cs_ont_2g034550.1	Cs_ont_3g029900.3
Cs_ont_8g000630.1	Cs_ont_2g008070.1	Cs_ont_3g006480.1	Cs_ont_2g022990.1
Cs_ont_2g007610.2	Cs_ont_5g046300.1	Cs_ont_5g008290.1	Cs_ont_4g001210.1
Cs_ont_5g041010.1	Cs_ont_5g043190.1	Cs_ont_6g002590.1	Cs_ont_6g009320.1
Cs_ont_1g022210.1	Cs_ont_1g011140.1	Cs_ont_5g048680.1	Cs_ont_8g017620.1
Cs_ont_1g007200.1	Cs_ont_1g004000.1	Cs_ont_4g007980.1	Cs_ont_2g035190.1
Cs_ont_9g003100.1	Cs_ont_2g023950.1	Cs_ont_6g001520.1	Cs_ont_2g033760.1
Cs_ont_1g005380.1	Cs_ont_2g034280.1	Cs_ont_8g016370.1	Cs_ont_5g050450.1
Cs_ont_7g001280.1	Cs_ont_8g002190.1	Cs_ont_5g015610.1	Cs_ont_2g003580.1
Cs_ont_4g002150.1	Cs_ont_4g002070.1	Cs_ont_7g022180.1	Cs_ont_1g027040.1
Cs_ont_8g015590.1	Cs_ont_6g026110.1	Cs_ont_7g001780.1	Cs_ont_2g033110.1
Cs_ont_9g011500.1	Cs_ont_8g024540.1	Cs_ont_4g006810.1	Cs_ont_2g033170.1
Cs_ont_2g014090.2	Cs_ont_4g026130.3	Cs_ont_4g011450.1	Cs_ont_4g012360.1
Cs_ont_2g018460.1	Cs_ont_7g009610.1	Cs_ont_5g012610.1	Cs_ont_5g033500.3
Cs_ont_3g004250.1	Cs_ont_5g009470.1	Cs_ont_1g026820.1	Cs_ont_9g001540.1
Cs_ont_5g002910.2	Cs_ont_7g020990.1	Cs_ont_1g002540.1	Cs_ont_7g012120.2
Cs_ont_8g027440.1	Cs_ont_9g006360.3	Cs_ont_6g009190.1	Cs_ont_3g002720.1
Cs_ont_4g008690.1	Cs_ont_4g010440.1	Cs_ont_8g026340.2	Cs_ont_9g026870.1
Cs_ont_4g025830.1	Cs_ont_5g030950.1	Cs_ont_9g004160.1	Cs_ont_2g010760.1
Cs_ont_8g001210.1	Cs_ont_1g022200.1	Cs_ont_5g044840.4	Cs_ont_7g002250.1
Cs_ont_1g004620.1	Cs_ont_1g004240.1	Cs_ont_8g020360.1	Cs_ont_8g023510.1
Cs_ont_3g011080.4	Cs_ont_3g015600.1	Cs_ont_1g021510.1	Cs_ont_2g027600.2
Cs_ont_4g001760.1	Cs_ont_6g016900.1	Cs_ont_1g017570.1	Cs_ont_3g032430.1
Cs_ont_2g035550.1	Cs_ont_2g003390.1	Cs_ont_4g021280.1	Cs_ont_2g013410.1
Cs_ont_9g011340.1	Cs_ont_9g006670.1	Cs_ont_4g025860.2	Cs_ont_3g026460.1
Cs_ont_2g015560.1	Cs_ont_5g005330.1	Cs_ont_1g028670.5	Cs_ont_6g013800.1
Cs_ont_3g009590.1	Cs_ont_2g026890.1	Cs_ont_1g005350.1	Cs_ont_5g001770.1
Cs_ont_6g009600.1	Cs_ont_Un001250.1	Cs_ont_2g026900.1	Cs_ont_8g023290.1
Cs_ont_5g026260.1	Cs_ont_6g002540.2	Cs_ont_2g013790.4	Cs_ont_9g002920.1
Cs_ont_6g007270.1	Cs_ont_2g030440.3	Cs_ont_7g004160.4	Cs_ont_8g012010.1
Cs_ont_5g009120.3	Cs_ont_5g034740.1	Cs_ont_5g006630.1	Cs_ont_8g001880.1
Cs_ont_2g034740.1	Cs_ont_5g007870.1	Cs_ont_7g013050.1	Cs_ont_6g012010.1
Cs_ont_1g022950.1	Cs_ont_6g009180.1	Cs_ont_2g000420.1	Cs_ont_1g018550.1
Cs_ont_9g005170.1	Cs_ont_1g014370.1	Cs_ont_4g014850.3	Cs_ont_8g028880.1
Cs_ont_2g015210.1	Cs_ont_6g013230.1	Cs_ont_3g008460.1	Cs_ont_9g004880.1
Cs_ont_1g027810.1	Cs_ont_3g009330.1	Cs_ont_6g000490.1	Cs_ont_6g018840.1
Cs_ont_7g000210.2	Cs_ont_8g013850.1	Cs_ont_6g010020.4	Cs_ont_1g000160.1
Cs_ont_5g009630.1	Cs_ont_1g003210.1	Cs_ont_8g002150.1	Cs_ont_2g002240.1
Cs_ont_2g015170.1	Cs_ont_8g001520.1	Cs_ont_5g027680.5	Cs_ont_2g032320.1
Cs_ont_5g030170.1	Cs_ont_8g003670.1	Cs_ont_9g011350.1	Cs_ont_5g021340.1
Cs_ont_3g014590.1	Cs_ont_8g021230.1	Cs_ont_8g022000.1	Cs_ont_8g024960.1
Cs_ont_9g025500.4	Cs_ont_2g017660.1	Cs_ont_5g016230.1	Cs_ont_4g028110.1
Cs_ont_7g014330.1	Cs_ont_1g013210.1	Cs_ont_6g021730.1	Cs_ont_8g001890.1
Cs_ont_8g004880.4	Cs_ont_2g006000.1	Cs_ont_5g041860.1	Cs_ont_7g016130.1
Cs_ont_5g006770.1	Cs_ont_9g023770.1	Cs_ont_7g022110.1	Cs_ont_8g023820.1
Cs_ont_3g020290.3	Cs_ont_5g012530.5	Cs_ont_7g026930.1	Cs_ont_1g000110.1
Cs_ont_9g027040.1	Cs_ont_5g009440.1	Cs_ont_6g020440.1	Cs_ont_6g016790.1
Cs_ont_3g002440.2	Cs_ont_3g005350.1	Cs_ont_8g022060.1	Cs_ont_5g044770.1
Cs_ont_7g022920.1	Cs_ont_6g005700.3	Cs_ont_8g019080.3	Cs_ont_2g018370.2
Cs_ont_3g015530.1	Cs_ont_3g000950.1	Cs_ont_3g001030.1	Cs_ont_9g013650.1
Cs_ont_1g020170.1	Cs_ont_5g030610.1	Cs_ont_5g007020.1	Cs_ont_3g027320.1
Cs_ont_3g002370.1	Cs_ont_6g014590.1	Cs_ont_5g035270.1	Cs_ont_8g005790.1
Cs_ont_9g028050.1	Cs_ont_4g022540.1	Cs_ont_3g002960.1	Cs_ont_8g001870.1
Cs_ont_2g026120.1	Cs_ont_5g004250.3	Cs_ont_1g016770.1	Cs_ont_1g008600.1
Cs_ont_6g004090.6	Cs_ont_7g002960.1	Cs_ont_2g015640.1	Cs_ont_5g045890.1
Cs_ont_2g002630.1	Cs_ont_2g027060.1	Cs_ont_9g025610.2	Cs_ont_4g028080.1
Cs_ont_7g004470.2	Cs_ont_9g001040.3	Cs_ont_6g010900.1	Cs_ont_2g029230.2
Cs_ont_1g005370.1	Cs_ont_4g013940.1	Cs_ont_3g017200.1	Cs_ont_5g014160.1
Cs_ont_5g002200.4	Cs_ont_1g022690.1	Cs_ont_8g013900.1	Cs_ont_3g022700.1
Cs_ont_4g025530.1	Cs_ont_9g015350.1	Cs_ont_5g003000.6	Cs_ont_6g006910.1
Cs_ont_3g011830.1	Cs_ont_9g023780.1	Cs_ont_4g005420.1	Cs_ont_5g027970.2
Cs_ont_2g025640.1	Cs_ont_1g026560.2	Cs_ont_8g021860.1	Cs_ont_1g024260.1
Cs_ont_5g018270.1	Cs_ont_3g017580.1	Cs_ont_3g016050.1	Cs_ont_5g019570.1
Cs_ont_3g031260.2	Cs_ont_3g006620.1	Cs_ont_5g006480.1	Cs_ont_3g008920.1
Cs_ont_6g015570.1	Cs_ont_2g026750.1	Cs_ont_1g022490.1	Cs_ont_4g017550.1
	Cs_ont_9g019510.1	Cs_ont_5g040960.2	Cs_ont_2g009390.1
	Cs_ont_7g027850.1	Cs_ont_1g010000.1	Cs_ont_3g007910.1
	Cs_ont_2g002030.1	Cs_ont_6g000580.1	Cs_ont_1g019820.1
	Cs_ont_1g011180.1	Cs_ont_3g006170.1	Cs_ont_1g018560.1
	Cs_ont_5g019320.1	Cs_ont_5g040220.1	Cs_ont_1g013840.1
	Cs_ont_7g023940.1	Cs_ont_3g012310.1	Cs_ont_1g020240.1
	Cs_ont_3g006910.1	Cs_ont_3g022890.1	Cs_ont_3g005870.1
	Cs_ont_4g026790.1	Cs_ont_6g005530.1	Cs_ont_5g041830.1
	Cs_ont_5g039490.1	Cs_ont_6g003730.1	Cs_ont_2g015020.1
	Cs_ont_9g022880.1	Cs_ont_8g021990.1	Cs_ont_2g003190.1
	Cs_ont_8g023480.1	Cs_ont_4g025660.7	Cs_ont_8g000370.1
	Cs_ont_5g021590.1	Cs_ont_2g004210.1	Cs_ont_1g000650.1
	Cs_ont_3g004640.1	Cs_ont_1g012950.1	Cs_ont_4g014230.1
	Cs_ont_8g010200.1	Cs_ont_5g048960.1	Cs_ont_7g027500.1
	Cs_ont_2g014200.1	Cs_ont_2g015450.1	Cs_ont_5g000840.1
	Cs_ont_8g010260.1	Cs_ont_3g012330.1	Cs_ont_2g005690.1
	Cs_ont_5g040330.1	Cs_ont_9g001050.1	Cs_ont_1g023760.1
	Cs_ont_6g015870.1	Cs_ont_1g002510.1	Cs_ont_7g023030.1
	Cs_ont_3g013710.1	Cs_ont_3g012320.1	Cs_ont_2g013790.3
	Cs_ont_5g039130.1	Cs_ont_5g035710.1	Cs_ont_4g007100.1
	Cs_ont_8g010240.1	Cs_ont_7g016300.1	Cs_ont_5g016760.1
	Cs_ont_9g017100.1	Cs_ont_9g008010.1	Cs_ont_4g015770.1
	Cs_ont_8g023550.1	Cs_ont_2g016820.1	Cs_ont_7g002470.1
	Cs_ont_5g019490.1	Cs_ont_2g017820.1	Cs_ont_8g001900.1
	Cs_ont_3g009490.1	Cs_ont_3g014080.1	Cs_ont_1g023430.1
	Cs_ont_7g002350.1	Cs_ont_3g019200.1	Cs_ont_7g019320.1
	Cs_ont_8g020280.1	Cs_ont_8g022120.1	Cs_ont_5g035250.1
	Cs_ont_8g020750.1	Cs_ont_5g009240.1	Cs_ont_1g001120.1
	Cs_ont_4g026990.1	Cs_ont_8g024670.2	Cs_ont_3g003800.1
	Cs_ont_5g019480.1	Cs_ont_4g010650.1	Cs_ont_4g028220.1
	Cs_ont_6g004370.1	Cs_ont_5g034530.1	Cs_ont_5g046470.1
	Cs_ont_9g003290.1	Cs_ont_6g012890.1	Cs_ont_8g025140.1
	Cs_ont_8g008240.1	Cs_ont_5g005630.1	Cs_ont_8g027300.1
	Cs_ont_8g011410.2	Cs_ont_2g020070.2	Cs_ont_4g006380.1
	Cs_ont_5g040320.1	Cs_ont_8g001850.1	Cs_ont_8g000410.1
	Cs_ont_3g006520.1	Cs_ont_3g011150.1	Cs_ont_7g000190.1
	Cs_ont_6g003480.1	Cs_ont_4g010390.1	Cs_ont_2g008810.1
	Cs_ont_1g029150.1	Cs_ont_5g035260.1	Cs_ont_5g046680.1
	Cs_ont_8g025620.1	Cs_ont_5g002480.1	Cs_ont_8g002970.1
	Cs_ont_7g015280.1	Cs_ont_7g003870.1	Cs_ont_4g013820.1
	Cs_ont_3g019490.1	Cs_ont_5g033750.1	Cs_ont_9g002540.1
	Cs_ont_2g024430.1	Cs_ont_1g017600.3	Cs_ont_7g015990.1
	Cs_ont_2g034240.1	Cs_ont_3g019190.1	Cs_ont_9g016320.1
	Cs_ont_8g026080.1	Cs_ont_2g020750.1	Cs_ont_7g015520.2
	Cs_ont_5g021660.1	Cs_ont_3g003920.1	Cs_ont_4g001470.1
	Cs_ont_7g002890.1	Cs_ont_5g035230.1	Cs_ont_1g006980.1
	Cs_ont_3g007900.1	Cs_ont_9g025030.1	Cs_ont_7g006000.1
	Cs_ont_5g008540.1	Cs_ont_5g035690.1	Cs_ont_6g012290.1
	Cs_ont_7g020130.1	Cs_ont_Un006030.1	Cs_ont_5g038890.1
	Cs_ont_7g002920.1	Cs_ont_5g036670.1	Cs_ont_4g022580.1
	Cs_ont_8g022340.3	Cs_ont_5g009810.1	Cs_ont_1g006990.1
	Cs_ont_7g026900.1	Cs_ont_8g015790.1	Cs_ont_8g003270.1
	Cs_ont_3g013700.1	Cs_ont_4g015630.1	Cs_ont_8g011040.1
	Cs_ont_4g007010.1	Cs_ont_6g021940.1	Cs_ont_5g049210.1
	Cs_ont_9g010560.1	Cs_ont_2g010920.1	Cs_ont_7g029290.1
	Cs_ont_6g017510.1	Cs_ont_5g037720.1	Cs_ont_2g011170.1
	Cs_ont_9g002300.1	Cs_ont_4g009650.1	Cs_ont_5g050460.1
	Cs_ont_1g024310.1	Cs_ont_9g004710.1	Cs_ont_4g012440.1
	Cs_ont_2g012390.1	Cs_ont_5g035700.1	Cs_ont_9g018470.1
	Cs_ont_7g005660.1	Cs_ont_1g000710.1	Cs_ont_3g032860.1
	Cs_ont_8g021450.1	Cs_ont_7g015840.1	Cs_ont_7g012450.1
	Cs_ont_5g036400.1	Cs_ont_9g015300.4	Cs_ont_4g021620.1
	Cs_ont_8g022340.1	Cs_ont_1g013760.1	Cs_ont_5g001750.1
	Cs_ont_7g016290.1	Cs_ont_6g010760.1	Cs_ont_6g025510.1
	Cs_ont_9g027570.1	Cs_ont_7g013780.1	Cs_ont_3g007330.1
	Cs_ont_6g013280.1	Cs_ont_5g008470.1	Cs_ont_8g027650.1
	Cs_ont_1g026160.1	Cs_ont_1g015000.1	Cs_ont_8g000950.1
	Cs_ont_9g007430.1	Cs_ont_2g012550.4	Cs_ont_8g000930.1
	Cs_ont_1g004200.1	Cs_ont_8g027590.1	Cs_ont_4g023680.1
	Cs_ont_5g039120.1	Cs_ont_2g004750.1	Cs_ont_5g032760.3
	Cs_ont_5g043900.1	Cs_ont_7g025040.1	Cs_ont_2g023310.1
	Cs_ont_5g010790.1	Cs_ont_2g034980.1	Cs_ont_1g010120.1
	Cs_ont_4g014420.1	Cs_ont_5g008010.1	Cs_ont_2g017610.1
	Cs_ont_7g000300.1	Cs_ont_9g020050.1	Cs_ont_4g025960.1
	Cs_ont_1g013170.1	Cs_ont_5g024690.1	Cs_ont_8g013570.2
	Cs_ont_5g033940.1	Cs_ont_7g006530.3	Cs_ont_8g017700.1
	Cs_ont_4g021840.1	Cs_ont_3g030540.1	Cs_ont_6g012380.1
	Cs_ont_2g006380.1	Cs_ont_2g029260.3	Cs_ont_5g034000.1
	Cs_ont_7g016340.1	Cs_ont_4g023140.1	Cs_ont_9g005770.1
	Cs_ont_1g016610.1	Cs_ont_7g005020.1	Cs_ont_7g028550.1
	Cs_ont_6g018590.1	Cs_ont_9g025010.1	Cs_ont_3g013240.1
	Cs_ont_3g022320.1	Cs_ont_7g014360.1	Cs_ont_1g005830.1
	Cs_ont_2g008060.1	Cs_ont_9g019410.3	Cs_ont_1g028470.1
	Cs_ont_9g028420.1	Cs_ont_2g033040.1	Cs_ont_2g008050.1
	Cs_ont_8g002350.1	Cs_ont_3g003320.1	Cs_ont_3g014510.1
	Cs_ont_1g014110.1	Cs_ont_5g027400.1	Cs_ont_8g003080.1
	Cs_ont_9g007350.1	Cs_ont_9g022160.1	Cs_ont_4g026150.1
	Cs_ont_4g012530.1	Cs_ont_3g013550.1	Cs_ont_7g007710.1
	Cs_ont_7g003160.1	Cs_ont_1g002580.1	Cs_ont_6g025120.1
	Cs_ont_5g014090.1	Cs_ont_2g011350.1	Cs_ont_9g004750.1
	Cs_ont_5g008630.1	Cs_ont_1g018350.1	Cs_ont_9g003690.1
	Cs_ont_4g010720.1	Cs_ont_5g005410.1	Cs_ont_1g000140.1
	Cs_ont_6g011500.1	Cs_ont_3g013560.1	Cs_ont_5g016610.1
	Cs_ont_1g003900.1	Cs_ont_4g016500.1	Cs_ont_6g015350.1
	Cs_ont_9g023740.1	Cs_ont_3g002130.1	Cs_ont_9g001850.1
	Cs_ont_7g019590.1	Cs_ont_9g027210.1	Cs_ont_7g026740.1
	Cs_ont_8g026980.1	Cs_ont_6g018820.1	Cs_ont_9g011250.1
	Cs_ont_4g013840.1	Cs_ont_2g015350.1	Cs_ont_7g002080.4
	Cs_ont_8g019500.1	Cs_ont_3g029900.1	Cs_ont_4g007940.1
	Cs_ont_4g028040.1	Cs_ont_6g016560.7	Cs_ont_2g007120.1
	Cs_ont_5g011830.1	Cs_ont_8g012560.1	Cs_ont_9g001240.1
	Cs_ont_3g013100.1	Cs_ont_5g015340.1	Cs_ont_5g036230.1
	Cs_ont_2g026160.1	Cs_ont_1g024350.1	Cs_ont_4g017930.1
	Cs_ont_4g026970.1	Cs_ont_6g004900.1	Cs_ont_6g022520.1
	Cs_ont_6g017500.2	Cs_ont_9g024590.3	Cs_ont_5g037450.1
	Cs_ont_7g023180.1	Cs_ont_8g001710.1	Cs_ont_1g027640.1
	Cs_ont_7g024830.1	Cs_ont_6g010250.1	Cs_ont_6g000380.1
	Cs_ont_9g024460.1	Cs_ont_3g011110.1	Cs_ont_9g021870.1
	Cs_ont_6g022630.1	Cs_ont_1g009980.3	Cs_ont_2g021560.1
	Cs_ont_9g001110.1	Cs_ont_7g013360.1	Cs_ont_7g023000.1
	Cs_ont_1g017990.1	Cs_ont_5g013960.1	Cs_ont_4g025310.1
	Cs_ont_6g026740.1	Cs_ont_6g006060.1	Cs_ont_5g033530.1
	Cs_ont_4g012920.3	Cs_ont_5g005640.1	Cs_ont_1g011560.1
	Cs_ont_7g006720.1	Cs_ont_1g020090.1	Cs_ont_6g008470.1
	Cs_ont_7g013970.1	Cs_ont_7g018060.1	Cs_ont_2g007680.1
	Cs_ont_5g050400.1	Cs_ont_2g033750.1	Cs_ont_5g013260.1
	Cs_ont_6g015920.3	Cs_ont_9g015300.2	Cs_ont_4g014390.1
	Cs_ont_5g002070.1	Cs_ont_2g022170.1	Cs_ont_5g039520.1
	Cs_ont_7g006560.1	Cs_ont_2g005180.3	Cs_ont_4g005300.1
	Cs_ont_2g021990.1	Cs_ont_3g013930.2	Cs_ont_6g022670.1
	Cs_ont_9g007600.2	Cs_ont_5g004870.4	Cs_ont_6g013360.1
	Cs_ont_7g000280.1	Cs_ont_6g005640.1	Cs_ont_1g022840.1
	Cs_ont_1g017510.1	Cs_ont_8g010360.1	Cs_ont_3g001040.1
	Cs_ont_3g009100.1	Cs_ont_1g017070.2	Cs_ont_1g023700.4
	Cs_ont_3g015160.1	Cs_ont_5g041780.2	Cs_ont_7g025080.1
	Cs_ont_6g003290.1	Cs_ont_5g041130.7	Cs_ont_5g007630.1
	Cs_ont_5g016590.1	Cs_ont_5g035220.1	Cs_ont_7g022980.1
	Cs_ont_1g005650.1	Cs_ont_3g008480.1	Cs_ont_4g022080.1
	Cs_ont_4g005410.2	Cs_ont_8g010760.1	Cs_ont_7g003570.1
	Cs_ont_8g008880.1	Cs_ont_6g006030.1	Cs_ont_9g028410.1
	Cs_ont_5g030110.1	Cs_ont_1g027710.1	Cs_ont_1g016910.1
	Cs_ont_8g010220.1	Cs_ont_8g010670.1	Cs_ont_5g006030.1
	Cs_ont_4g011390.1	Cs_ont_5g012410.1	Cs_ont_8g027850.1
	Cs_ont_2g012100.1	Cs_ont_2g014530.1	Cs_ont_2g005870.1
	Cs_ont_5g041710.1	Cs_ont_7g017480.1	Cs_ont_3g019070.1
	Cs_ont_4g005890.1	Cs_ont_6g016560.3	Cs_ont_7g002750.1
	Cs_ont_2g015530.1	Cs_ont_6g018490.1	Cs_ont_8g014130.1
	Cs_ont_8g016170.1	Cs_ont_3g005090.1	Cs_ont_6g010820.1
	Cs_ont_3g004560.1		Cs_ont_6g009920.1
	Cs_ont_4g015070.1		Cs_ont_6g002880.1
	Cs_ont_9g005080.1		Cs_ont_6g005520.1
	Cs_ont_3g024760.1		Cs_ont_8g003730.1
	Cs_ont_3g002180.1		Cs_ont_3g016330.1
	Cs_ont_7g007150.1		Cs_ont_9g006110.1
	Cs_ont_3g001750.2		Cs_ont_6g008670.1
	Cs_ont_4g000810.1		Cs_ont_9g002800.1
	Cs_ont_4g020300.1		Cs_ont_5g038970.1
	Cs_ont_5g036850.1		Cs_ont_3g006140.1
	Cs_ont_9g025350.1		Cs_ont_7g029320.1
	Cs_ont_6g002810.1		Cs_ont_1g028380.1
	Cs_ont_9g017040.1		Cs_ont_7g023350.1
	Cs_ont_5g046770.1		Cs_ont_5g048580.2
	Cs_ont_2g009010.1		Cs_ont_9g024050.1
	Cs_ont_8g008760.1		Cs_ont_2g032300.1
	Cs_ont_5g021600.1		Cs_ont_6g018160.1
	Cs_ont_7g012880.1		Cs_ont_8g002910.1
	Cs_ont_1g025580.1		Cs_ont_2g024620.1
	Cs_ont_2g005000.1		Cs_ont_8g006180.1
	Cs_ont_7g015630.1		Cs_ont_5g049970.1
	Cs_ont_5g006330.1		Cs_ont_3g013580.1
	Cs_ont_5g002080.2		Cs_ont_5g000830.1
	Cs_ont_6g008950.1		Cs_ont_8g007160.1
	Cs_ont_6g013670.1		Cs_ont_6g008650.1
	Cs_ont_5g022430.1		Cs_ont_4g011830.1
	Cs_ont_4g004830.1		Cs_ont_1g008100.1
	Cs_ont_5g014040.3		Cs_ont_6g007950.1
	Cs_ont_2g013570.1		Cs_ont_5g039370.1
	Cs_ont_5g021670.1		Cs_ont_2g001330.1
	Cs_ont_3g011530.1		Cs_ont_8g010070.1
	Cs_ont_7g004490.1		Cs_ont_6g024600.1
	Cs_ont_8g000210.1		Cs_ont_6g022410.1
	Cs_ont_8g015980.1		Cs_ont_5g032720.1
	Cs_ont_8g004900.2		Cs_ont_6g011470.1
	Cs_ont_9g027550.1		Cs_ont_3g006800.1
	Cs_ont_2g001420.1		Cs_ont_7g020830.1
	Cs_ont_9g005180.1		Cs_ont_8g014930.1
	Cs_ont_6g007780.1		Cs_ont_9g006330.1
	Cs_ont_2g013340.1		Cs_ont_6g005280.1
	Cs_ont_2g013050.1		Cs_ont_1g022170.1
	Cs_ont_2g007320.2		Cs_ont_9g003560.1
	Cs_ont_7g017190.1		Cs_ont_4g003840.1
	Cs_ont_2g013260.1		Cs_ont_7g007160.1
	Cs_ont_2g024310.1		Cs_ont_6g013060.1
	Cs_ont_4g020850.1		Cs_ont_7g005990.1
	Cs_ont_8g001140.1		Cs_ont_3g000610.2
	Cs_ont_5g025610.1		Cs_ont_3g009420.1
	Cs_ont_4g026170.1		Cs_ont_1g011100.2
	Cs_ont_1g026200.1		Cs_ont_7g026320.1
	Cs_ont_4g028270.1		Cs_ont_7g025000.1
	Cs_ont_7g018160.3		Cs_ont_5g007360.1
	Cs_ont_2g010360.8		Cs_ont_8g020210.1
	Cs_ont_7g014620.1		Cs_ont_7g001930.1
	Cs_ont_6g018550.1		Cs_ont_3g028240.1
	Cs_ont_8g027220.1		Cs_ont_4g019980.1
	Cs_ont_8g009830.1		Cs_ont_4g023840.1
	Cs_ont_3g021230.1		Cs_ont_8g026540.2
	Cs_ont_2g034690.1		Cs_ont_5g012320.1
	Cs_ont_2g028390.1		Cs_ont_8g020650.1
	Cs_ont_2g012750.3		Cs_ont_4g028380.1
	Cs_ont_2g004900.1		Cs_ont_5g049020.1
	Cs_ont_4g000850.1		Cs_ont_9g010400.1
	Cs_ont_2g014210.2		Cs_ont_1g016670.1
	Cs_ont_5g048190.1		Cs_ont_6g019380.1
	Cs_ont_9g011530.1		Cs_ont_8g009740.1
	Cs_ont_5g047960.1		Cs_ont_9g026890.1
	Cs_ont_5g040930.1		Cs_ont_4g025810.1
	Cs_ont_5g036440.1		Cs_ont_9g024260.1
	Cs_ont_5g008160.3		Cs_ont_3g001590.2
	Cs_ont_6g020330.1		Cs_ont_4g020400.1
	Cs_ont_2g028370.1		Cs_ont_3g019520.1
	Cs_ont_3g005180.1		Cs_ont_2g006900.1
	Cs_ont_2g002700.1		Cs_ont_5g043210.1
	Cs_ont_1g017430.1		Cs_ont_4g010600.1
	Cs_ont_7g025940.4		Cs_ont_8g008450.1
	Cs_ont_8g008750.1		Cs_ont_2g029270.1
	Cs_ont_3g021060.1		Cs_ont_2g018370.3
	Cs_ont_1g000730.1		Cs_ont_3g022710.1
	Cs_ont_3g015230.1		Cs_ont_7g012730.1
	Cs_ont_2g027920.1		Cs_ont_9g024170.1
	Cs_ont_2g009040.1		Cs_ont_1g025910.1
	Cs_ont_1g024080.1		Cs_ont_2g015280.1
	Cs_ont_9g016670.2		Cs_ont_6g014060.1
	Cs_ont_9g004250.1		Cs_ont_6g011520.1
	Cs_ont_2g006580.1		Cs_ont_1g019830.1
	Cs_ont_6g001860.1		Cs_ont_5g030940.1
	Cs_ont_9g010860.1		Cs_ont_4g021920.1
	Cs_ont_4g005900.5		Cs_ont_6g010860.5
	Cs_ont_8g006320.1		Cs_ont_4g006620.1
	Cs_ont_7g020260.1		Cs_ont_5g037950.1
	Cs_ont_7g010050.2		Cs_ont_5g010760.1
	Cs_ont_2g020500.1		Cs_ont_1g016830.1
	Cs_ont_2g005510.1		Cs_ont_1g028650.1
	Cs_ont_2g008570.1		Cs_ont_4g005760.1
	Cs_ont_5g001580.1		Cs_ont_9g023620.1
	Cs_ont_2g031500.1		Cs_ont_1g004310.2
	Cs_ont_9g024960.3		Cs_ont_3g030860.3
	Cs_ont_2g011630.1		Cs_ont_1g023190.1
	Cs_ont_3g016310.1		Cs_ont_4g007240.1
	Cs_ont_2g008580.1		Cs_ont_2g030260.1
	Cs_ont_8g019520.1		Cs_ont_2g025930.1
	Cs_ont_8g011730.1		Cs_ont_5g020600.1
	Cs_ont_4g004480.3		Cs_ont_7g000740.1
	Cs_ont_5g007690.1		Cs_ont_1g023850.1
	Cs_ont_9g024940.1		Cs_ont_5g033160.4
	Cs_ont_6g003950.1		Cs_ont_1g004700.1
	Cs_ont_2g011380.1		Cs_ont_6g020240.1
	Cs_ont_3g001790.1		Cs_ont_9g016640.1
	Cs_ont_4g022520.1		Cs_ont_7g027070.1
	Cs_ont_4g003350.1		Cs_ont_3g024990.1
	Cs_ont_7g012110.1		Cs_ont_2g035030.1
	Cs_ont_7g013290.1		Cs_ont_6g012860.1
	Cs_ont_2g016720.1		Cs_ont_6g025920.1
	Cs_ont_5g019500.1		Cs_ont_4g028070.1
	Cs_ont_2g010090.1		Cs_ont_6g008640.1
	Cs_ont_7g000370.1		Cs_ont_4g028120.1
	Cs_ont_4g003710.1		Cs_ont_2g033160.1
	Cs_ont_3g004950.1		Cs_ont_5g013840.1
	Cs_ont_4g021530.1		Cs_ont_5g008020.1
	Cs_ont_5g015820.1		Cs_ont_7g000270.1
	Cs_ont_1g008510.1		Cs_ont_9g000340.1
	Cs_ont_9g027950.1		Cs_ont_8g024420.1
	Cs_ont_5g036560.1		Cs_ont_2g021880.1
	Cs_ont_4g022530.1		Cs_ont_2g022780.1
	Cs_ont_9g003220.1		Cs_ont_2g010590.1
	Cs_ont_8g001220.1		Cs_ont_5g028370.1
	Cs_ont_4g021490.1		Cs_ont_5g037440.1
	Cs_ont_6g015270.1		Cs_ont_5g042860.1
	Cs_ont_4g021670.1		Cs_ont_6g015880.1
	Cs_ont_1g005690.1		Cs_ont_1g002870.3
	Cs_ont_2g001220.1		Cs_ont_8g024790.1
	Cs_ont_6g000890.1		Cs_ont_5g015510.1
	Cs_ont_1g028990.1		Cs_ont_4g008030.1
	Cs_ont_5g041610.1		Cs_ont_7g016140.1
	Cs_ont_7g018160.4		Cs_ont_5g050280.1
	Cs_ont_1g004560.1		Cs_ont_3g029470.1
	Cs_ont_8g008290.1		Cs_ont_5g006340.1
	Cs_ont_8g023960.1		Cs_ont_3g024130.1
	Cs_ont_8g025110.1		Cs_ont_1g010100.1
	Cs_ont_9g023580.1		Cs_ont_5g001500.1
	Cs_ont_8g006190.1		Cs_ont_4g020580.1
	Cs_ont_5g050430.1		Cs_ont_6g016780.1
	Cs_ont_4g010580.3		Cs_ont_5g004680.1
	Cs_ont_3g016730.1		Cs_ont_5g004160.1
	Cs_ont_7g016020.1		Cs_ont_3g013270.1
	Cs_ont_1g009100.1		Cs_ont_5g026400.1
	Cs_ont_4g026900.2		Cs_ont_2g017390.1
	Cs_ont_3g003540.1		Cs_ont_8g003630.1
	Cs_ont_1g015880.1		Cs_ont_7g005850.1
	Cs_ont_8g006900.1		Cs_ont_7g016690.1
	Cs_ont_4g020830.3		Cs_ont_4g004620.1
	Cs_ont_5g042700.1		Cs_ont_4g012330.1
	Cs_ont_4g018600.1		Cs_ont_9g004990.1
	Cs_ont_3g010510.1		Cs_ont_3g022530.1
	Cs_ont_3g002320.1		Cs_ont_4g001520.1
	Cs_ont_2g001910.1		Cs_ont_7g024640.1
	Cs_ont_5g003690.2		Cs_ont_5g011070.1
	Cs_ont_2g007420.1		Cs_ont_4g020660.1
	Cs_ont_8g001230.1		Cs_ont_5g038920.1
	Cs_ont_6g002930.1		Cs_ont_7g022860.1
	Cs_ont_2g003830.1		Cs_ont_6g015510.1
	Cs_ont_6g002120.1		Cs_ont_5g030990.1
	Cs_ont_2g026740.1		Cs_ont_6g011180.1
	Cs_ont_4g015440.1		Cs_ont_9g014840.1
	Cs_ont_3g012650.1		Cs_ont_1g021690.1
	Cs_ont_1g007730.1		Cs_ont_4g023200.1
	Cs_ont_2g009180.1		Cs_ont_7g013050.2
	Cs_ont_5g049390.1		Cs_ont_6g006190.1
	Cs_ont_5g043010.1		Cs_ont_8g010530.1
	Cs_ont_6g023810.1		Cs_ont_6g015500.1
	Cs_ont_4g021000.1		Cs_ont_2g001720.1
	Cs_ont_7g025860.1		Cs_ont_3g019310.1
	Cs_ont_9g005510.3		Cs_ont_5g029120.1
	Cs_ont_6g007520.1		Cs_ont_5g007240.1
	Cs_ont_2g004530.1		Cs_ont_7g010190.1
	Cs_ont_3g000770.1		Cs_ont_4g025980.1
	Cs_ont_5g024390.1		Cs_ont_2g003130.1
	Cs_ont_2g009610.1		Cs_ont_5g040500.1
	Cs_ont_2g006120.1		Cs_ont_5g007010.1
	Cs_ont_1g019330.1		Cs_ont_6g005920.1
	Cs_ont_9g005140.1		Cs_ont_2g023810.1
	Cs_ont_7g018660.1		Cs_ont_8g024350.1
	Cs_ont_2g012740.1		Cs_ont_8g003490.1
	Cs_ont_5g048450.1		Cs_ont_5g001710.1
	Cs_ont_8g019120.1		Cs_ont_8g002210.1
	Cs_ont_2g006890.1		Cs_ont_2g002930.1
	Cs_ont_2g006190.1		Cs_ont_6g015220.1
	Cs_ont_1g010860.1		Cs_ont_1g026250.1
	Cs_ont_5g049220.1		Cs_ont_8g003770.1
	Cs_ont_4g022090.1		Cs_ont_2g000290.1
	Cs_ont_4g027780.1		Cs_ont_2g000940.1
	Cs_ont_5g026720.1		Cs_ont_2g012920.1
	Cs_ont_4g009490.1		Cs_ont_5g014190.1
	Cs_ont_5g016560.2		Cs_ont_7g016580.1
	Cs_ont_7g013730.1		Cs_ont_3g013480.1
	Cs_ont_8g021010.1		Cs_ont_8g019550.3
	Cs_ont_1g005320.1		Cs_ont_5g023300.1
	Cs_ont_4g027090.1		Cs_ont_6g000730.1
	Cs_ont_1g008630.1		Cs_ont_2g001350.1
	Cs_ont_8g000470.1		Cs_ont_1g006760.1
	Cs_ont_7g025400.2		Cs_ont_2g034410.1
	Cs_ont_9g002630.1		Cs_ont_2g004790.1
	Cs_ont_1g025610.1		Cs_ont_9g010650.1
	Cs_ont_4g020610.1		Cs_ont_8g025950.1
	Cs_ont_2g014170.1		Cs_ont_4g017750.1
	Cs_ont_5g040010.1		Cs_ont_6g015520.1
	Cs_ont_5g002530.1		Cs_ont_5g005010.1
	Cs_ont_1g010160.1		Cs_ont_8g028920.1
	Cs_ont_5g025030.1		Cs_ont_7g006150.1
	Cs_ont_2g012690.1		Cs_ont_9g024910.1
	Cs_ont_9g001770.3		Cs_ont_6g025520.1
	Cs_ont_5g044240.1		Cs_ont_1g018070.1
	Cs_ont_5g010600.1		Cs_ont_2g013730.1
	Cs_ont_7g008800.1		Cs_ont_5g028200.1
	Cs_ont_3g012710.1		Cs_ont_4g008950.1
	Cs_ont_5g032220.1		Cs_ont_4g016900.1
	Cs_ont_8g027530.2		Cs_ont_8g016740.1
	Cs_ont_8g024460.1		Cs_ont_8g024770.1
	Cs_ont_7g013540.1		Cs_ont_8g013620.1
	Cs_ont_5g009910.1		Cs_ont_5g010270.1
	Cs_ont_9g023790.1		Cs_ont_4g024900.1
	Cs_ont_8g001620.6		Cs_ont_6g026130.1
	Cs_ont_9g024530.1		Cs_ont_6g026120.1
	Cs_ont_7g003920.1		Cs_ont_1g022450.1
	Cs_ont_9g025790.1		Cs_ont_6g008020.1
	Cs_ont_5g045630.1		Cs_ont_4g014300.1
	Cs_ont_4g026030.1		Cs_ont_1g015830.1
	Cs_ont_7g011180.1		Cs_ont_3g030330.1
	Cs_ont_5g039590.1		Cs_ont_6g002870.1
	Cs_ont_2g019570.1		Cs_ont_4g022030.1
	Cs_ont_3g022580.1		Cs_ont_4g011380.1
	Cs_ont_1g006480.1		Cs_ont_3g019480.1
	Cs_ont_7g011660.1		Cs_ont_3g005430.1
	Cs_ont_8g022950.1		Cs_ont_3g030400.1
	Cs_ont_5g016980.1		Cs_ont_3g030410.1
	Cs_ont_5g017920.1		Cs_ont_3g015500.1
	Cs_ont_6g025690.1		Cs_ont_5g032750.1
	Cs_ont_3g014910.1		Cs_ont_7g014880.1
	Cs_ont_8g025400.1		Cs_ont_6g026480.1
	Cs_ont_5g009900.1		Cs_ont_3g010160.1
	Cs_ont_3g016040.3		Cs_ont_5g038190.1
	Cs_ont_3g014850.1		Cs_ont_6g012880.1
	Cs_ont_7g023070.2		Cs_ont_2g022380.1
	Cs_ont_8g004550.1		Cs_ont_9g000260.1
	Cs_ont_3g007290.1		Cs_ont_6g023670.1
	Cs_ont_2g001730.3		Cs_ont_5g028190.1
	Cs_ont_6g023360.1		Cs_ont_8g019380.1
	Cs_ont_8g020980.1		Cs_ont_1g018400.1
	Cs_ont_5g001940.1		Cs_ont_6g021330.1
	Cs_ont_7g013750.1		Cs_ont_7g026780.1
	Cs_ont_7g011170.1		Cs_ont_3g033040.1
	Cs_ont_6g002110.1		Cs_ont_5g024970.1
	Cs_ont_2g024330.4		Cs_ont_2g029680.1
	Cs_ont_2g011110.1		Cs_ont_5g015640.1
	Cs_ont_3g002660.1		Cs_ont_8g006730.1
	Cs_ont_7g018450.1		Cs_ont_2g008430.1
	Cs_ont_7g015740.1		Cs_ont_4g016890.1
	Cs_ont_9g004640.1		Cs_ont_1g020320.1
	Cs_ont_2g001030.1		Cs_ont_5g024740.4
	Cs_ont_3g005480.1		Cs_ont_3g006360.1
	Cs_ont_8g003650.1		Cs_ont_1g023880.1
	Cs_ont_8g026590.1		Cs_ont_5g013520.1
	Cs_ont_2g013530.1		Cs_ont_3g030380.1
	Cs_ont_5g050360.1		Cs_ont_5g016290.1
	Cs_ont_4g022500.1		Cs_ont_7g005290.1
	Cs_ont_3g001300.1		Cs_ont_3g030050.1
	Cs_ont_4g016470.12		Cs_ont_6g008230.1
	Cs_ont_2g005360.1		Cs_ont_2g008600.1
	Cs_ont_2g007410.1		Cs_ont_7g021910.1
	Cs_ont_6g015530.1		Cs_ont_9g000160.1
	Cs_ont_4g018340.3		Cs_ont_2g018720.1
	Cs_ont_8g028310.1		Cs_ont_7g013000.1
	Cs_ont_2g013540.1		Cs_ont_6g020230.1
	Cs_ont_1g009750.1		Cs_ont_8g005840.1
	Cs_ont_6g012020.1		Cs_ont_5g021090.1
	Cs_ont_5g035400.1		Cs_ont_2g027700.1
	Cs_ont_2g007270.1		Cs_ont_5g045850.4
	Cs_ont_5g049750.1		Cs_ont_9g010720.1
	Cs_ont_7g014230.1		Cs_ont_1g013810.1
	Cs_ont_7g013200.3		Cs_ont_6g004380.1
	Cs_ont_5g046810.1		Cs_ont_5g031700.1
	Cs_ont_7g027870.1		Cs_ont_6g014530.1
	Cs_ont_3g021000.1		Cs_ont_6g006360.1
	Cs_ont_1g025300.1		Cs_ont_5g047300.1
	Cs_ont_8g002850.1		Cs_ont_4g005160.1
	Cs_ont_2g025800.5		Cs_ont_6g012410.1
	Cs_ont_7g002610.2		Cs_ont_8g025190.1
	Cs_ont_2g035430.2		Cs_ont_7g026690.1
	Cs_ont_6g007690.1		Cs_ont_9g005630.1
	Cs_ont_4g023230.1		Cs_ont_4g005480.1
	Cs_ont_2g012110.1		Cs_ont_1g029490.1
	Cs_ont_8g010750.1		Cs_ont_7g021700.1
	Cs_ont_9g004260.1		Cs_ont_5g017750.1
	Cs_ont_6g026530.1		Cs_ont_1g024940.1
	Cs_ont_8g024730.1		Cs_ont_5g043490.1
	Cs_ont_3g005070.1		Cs_ont_5g002790.2
	Cs_ont_6g007590.1		Cs_ont_8g019050.2
	Cs_ont_7g020920.1		Cs_ont_4g016940.1
	Cs_ont_8g029430.1		Cs_ont_5g039960.1
	Cs_ont_7g020040.1		Cs_ont_1g000760.1
	Cs_ont_7g000320.1		Cs_ont_1g017330.1
	Cs_ont_1g021400.1		Cs_ont_6g004770.1
	Cs_ont_6g013470.1		Cs_ont_6g012920.1
	Cs_ont_2g006160.1		Cs_ont_6g002240.1
	Cs_ont_2g001700.1		Cs_ont_7g004690.1
	Cs_ont_3g017610.1		Cs_ont_5g013670.1
	Cs_ont_5g000450.1		Cs_ont_1g015270.1
	Cs_ont_4g019800.1		Cs_ont_8g007130.1
	Cs_ont_9g021860.1		Cs_ont_7g020220.1
	Cs_ont_6g020130.1		Cs_ont_2g007800.1
	Cs_ont_6g006110.1		Cs_ont_8g024550.1
	Cs_ont_2g015620.1		Cs_ont_3g026720.1
	Cs_ont_9g019090.1		Cs_ont_1g018320.1
	Cs_ont_1g027110.2		Cs_ont_3g011420.1
	Cs_ont_4g008050.1		Cs_ont_9g023920.1
	Cs_ont_3g029790.1		Cs_ont_6g019320.1
	Cs_ont_5g010990.1		Cs_ont_7g026650.1
	Cs_ont_1g016760.2		Cs_ont_9g007460.1
	Cs_ont_9g024990.1		Cs_ont_5g042230.1
	Cs_ont_8g024450.1		Cs_ont_8g002460.1
	Cs_ont_9g005360.1		Cs_ont_2g014980.1
	Cs_ont_2g018930.1		Cs_ont_2g015040.1
	Cs_ont_1g014400.1		Cs_ont_5g049620.1
	Cs_ont_2g021960.1		Cs_ont_5g016380.1
	Cs_ont_4g003640.1		Cs_ont_5g040530.1
	Cs_ont_3g020990.1		Cs_ont_7g016120.2
	Cs_ont_5g000700.1		Cs_ont_2g000630.1
	Cs_ont_1g018760.1		Cs_ont_6g020660.2
	Cs_ont_6g005770.1		Cs_ont_5g029710.1
	Cs_ont_7g001220.3		Cs_ont_5g007440.1
	Cs_ont_7g024840.1		Cs_ont_2g027610.1
	Cs_ont_5g046860.1		Cs_ont_6g013400.1
	Cs_ont_1g018640.1		Cs_ont_9g014810.1
	Cs_ont_5g009640.1		Cs_ont_2g030090.1
	Cs_ont_4g028300.1		Cs_ont_4g002040.1
	Cs_ont_4g023400.1		Cs_ont_3g018350.1
	Cs_ont_2g005990.1		Cs_ont_1g028390.1
	Cs_ont_7g026970.3		Cs_ont_3g017940.1
	Cs_ont_5g014650.1		Cs_ont_3g015280.1
	Cs_ont_4g020900.1		Cs_ont_1g008900.1
	Cs_ont_2g005280.1		Cs_ont_5g018060.1
	Cs_ont_1g007990.2		Cs_ont_3g005710.1
	Cs_ont_8g023230.4		Cs_ont_2g030760.3
	Cs_ont_6g002750.1		Cs_ont_3g003480.1
	Cs_ont_8g006030.1		Cs_ont_5g014030.1
	Cs_ont_5g041870.1		Cs_ont_9g024200.1
	Cs_ont_1g022980.1		Cs_ont_3g005570.1
	Cs_ont_5g036480.1		Cs_ont_7g019110.1
	Cs_ont_8g024310.1		Cs_ont_7g006330.1
	Cs_ont_2g002050.2		Cs_ont_4g019400.1
	Cs_ont_4g000270.1		Cs_ont_1g006490.1
	Cs_ont_1g028980.2		Cs_ont_3g031310.1
	Cs_ont_3g008280.4		Cs_ont_2g010040.1
	Cs_ont_9g007940.1		Cs_ont_4g020000.1
	Cs_ont_8g026570.1		Cs_ont_6g011090.1
	Cs_ont_7g025810.1		Cs_ont_4g005340.1
	Cs_ont_6g013240.1		Cs_ont_4g012610.1
	Cs_ont_5g007650.1		Cs_ont_8g002780.1
	Cs_ont_5g044850.1		Cs_ont_6g001350.1
	Cs_ont_2g023180.1		Cs_ont_8g012830.1
	Cs_ont_1g012760.1		Cs_ont_8g010390.1
	Cs_ont_7g018040.1		Cs_ont_7g005690.1
	Cs_ont_6g008830.1		Cs_ont_7g019910.1
	Cs_ont_2g007430.1		Cs_ont_2g032860.1
	Cs_ont_9g013600.1		Cs_ont_1g001620.1
	Cs_ont_8g027800.1		Cs_ont_5g021070.1
	Cs_ont_1g001930.1		Cs_ont_5g013930.1
	Cs_ont_2g034370.1		Cs_ont_4g013690.1
	Cs_ont_5g006700.1		Cs_ont_4g016630.1
	Cs_ont_3g007530.2		Cs_ont_2g035040.1
	Cs_ont_2g018730.1		Cs_ont_8g007560.1
	Cs_ont_5g045510.1		Cs_ont_2g004940.1
	Cs_ont_2g011960.1		Cs_ont_1g002300.1
	Cs_ont_4g004460.1		Cs_ont_8g006560.1
	Cs_ont_5g004080.1		Cs_ont_4g009320.1
	Cs_ont_9g022920.1		Cs_ont_3g014410.1
	Cs_ont_7g002710.1		Cs_ont_1g021010.1
	Cs_ont_7g017340.1		Cs_ont_9g027050.1
	Cs_ont_2g006540.2		Cs_ont_2g003920.1
	Cs_ont_1g005020.1		Cs_ont_3g024800.1
	Cs_ont_4g027100.1		Cs_ont_2g014910.1
	Cs_ont_2g010780.3		Cs_ont_2g029660.1
	Cs_ont_7g012680.1		Cs_ont_4g012400.1
	Cs_ont_4g000750.1		Cs_ont_6g016200.1
	Cs_ont_5g001420.7		Cs_ont_2g001060.1
	Cs_ont_2g019110.5		Cs_ont_3g002470.1
	Cs_ont_2g007470.1		Cs_ont_5g014100.1
	Cs_ont_2g029410.1		Cs_ont_6g005420.1
	Cs_ont_3g016840.1		Cs_ont_5g014470.1
	Cs_ont_2g032930.1		Cs_ont_3g028310.1
	Cs_ont_8g003400.1		Cs_ont_4g026080.1
	Cs_ont_5g040340.1		Cs_ont_1g027900.1
	Cs_ont_1g013900.1		Cs_ont_4g023170.1
	Cs_ont_6g020860.1		Cs_ont_5g010180.1
	Cs_ont_4g021970.4		Cs_ont_6g006210.1
	Cs_ont_5g021040.1		Cs_ont_2g013640.1
	Cs_ont_7g025740.2		Cs_ont_9g023530.1
	Cs_ont_4g027110.1		Cs_ont_9g025690.1
	Cs_ont_3g018600.2		Cs_ont_9g000410.1
	Cs_ont_6g004470.1		Cs_ont_1g006260.1
	Cs_ont_5g004350.1		Cs_ont_5g028150.1
	Cs_ont_1g016430.1		Cs_ont_5g000740.1
	Cs_ont_7g023900.1		Cs_ont_7g017150.1
	Cs_ont_8g023220.1		Cs_ont_6g005180.1
	Cs_ont_8g010180.1		Cs_ont_4g007270.3
	Cs_ont_2g005820.1		Cs_ont_4g028090.1
	Cs_ont_1g004630.1		Cs_ont_8g001250.1
	Cs_ont_3g004300.1		Cs_ont_1g004790.1
	Cs_ont_5g033540.1		Cs_ont_1g009260.1
	Cs_ont_5g034750.1		Cs_ont_3g011210.2
	Cs_ont_8g010680.1		Cs_ont_1g009730.1
	Cs_ont_9g015150.6		Cs_ont_2g008870.1
	Cs_ont_7g008810.1		Cs_ont_9g024870.1
	Cs_ont_2g008970.1		Cs_ont_3g030850.1
	Cs_ont_8g024360.1		Cs_ont_5g033730.1
	Cs_ont_5g008750.1		Cs_ont_4g004270.1
	Cs_ont_5g048330.1		Cs_ont_7g013530.1
	Cs_ont_4g028690.1		Cs_ont_8g007390.1
	Cs_ont_7g014820.1		Cs_ont_7g001750.1
	Cs_ont_8g023230.1		Cs_ont_9g001380.1
	Cs_ont_3g012730.2		Cs_ont_6g008450.1
	Cs_ont_5g003680.1		Cs_ont_4g002870.1
	Cs_ont_9g019080.1		Cs_ont_5g007280.1
	Cs_ont_2g024960.1		Cs_ont_7g019960.1
	Cs_ont_9g000860.1		Cs_ont_2g017530.1
	Cs_ont_6g020790.1		Cs_ont_1g024020.1
	Cs_ont_9g001500.2		Cs_ont_5g015630.1
	Cs_ont_6g016290.1		Cs_ont_6g012060.1
	Cs_ont_2g015600.1		Cs_ont_5g005250.1
	Cs_ont_4g017450.1		Cs_ont_8g004560.1
	Cs_ont_3g007310.1		Cs_ont_1g005450.1
	Cs_ont_8g005520.1		Cs_ont_2g032940.1
	Cs_ont_7g012810.1		Cs_ont_5g037510.1
	Cs_ont_7g016390.1		Cs_ont_5g008590.1
	Cs_ont_4g016850.1		Cs_ont_4g005510.3
	Cs_ont_2g004700.3		Cs_ont_2g009020.1
	Cs_ont_7g016230.1		Cs_ont_4g006520.1
	Cs_ont_6g004690.1		Cs_ont_7g019690.1
	Cs_ont_2g008990.1		Cs_ont_8g006000.1
	Cs_ont_5g017940.1		Cs_ont_2g032620.1
	Cs_ont_2g032390.1		Cs_ont_5g001250.1
	Cs_ont_9g023080.1		Cs_ont_1g000610.1
	Cs_ont_5g005740.1		Cs_ont_8g003170.1
	Cs_ont_8g025410.1		Cs_ont_2g028740.1
	Cs_ont_7g012910.1		Cs_ont_7g004240.1
	Cs_ont_9g005290.1		Cs_ont_8g021880.1
	Cs_ont_1g005270.1		Cs_ont_2g030120.1
	Cs_ont_7g002930.1		Cs_ont_5g041030.1
	Cs_ont_4g025500.1		Cs_ont_5g027650.1
	Cs_ont_5g033020.1		Cs_ont_6g001410.1
	Cs_ont_9g014930.1		Cs_ont_8g008780.2
	Cs_ont_3g009580.1		Cs_ont_7g017180.1
	Cs_ont_5g005180.1		Cs_ont_3g019870.1
	Cs_ont_1g001470.1		Cs_ont_1g021750.1
	Cs_ont_3g021130.1		Cs_ont_5g041620.1
	Cs_ont_1g021370.1		Cs_ont_8g005310.1
	Cs_ont_7g018290.1		Cs_ont_2g006530.1
	Cs_ont_2g034210.1		Cs_ont_5g038620.1
	Cs_ont_4g021110.2		Cs_ont_3g002310.1
	Cs_ont_3g031170.1		Cs_ont_3g019550.1
	Cs_ont_3g016870.1		Cs_ont_6g020600.1
	Cs_ont_8g004190.2		Cs_ont_3g012240.1
	Cs_ont_6g023800.1		Cs_ont_5g013450.1
	Cs_ont_8g005880.1		Cs_ont_1g003730.1
	Cs_ont_7g005540.1		Cs_ont_9g002730.1
	Cs_ont_5g044730.1		Cs_ont_5g009300.2
	Cs_ont_5g033930.1		Cs_ont_1g024330.1
	Cs_ont_2g029990.12		Cs_ont_2g007510.1
	Cs_ont_5g007970.1		Cs_ont_9g002040.1
	Cs_ont_1g027300.1		Cs_ont_6g002030.1
	Cs_ont_5g041900.1		Cs_ont_2g011800.1
	Cs_ont_1g012160.1		Cs_ont_8g025280.1
	Cs_ont_2g033310.1		Cs_ont_5g032690.1
	Cs_ont_8g012410.1		Cs_ont_7g001690.1
	Cs_ont_2g012120.1		Cs_ont_8g012100.1
	Cs_ont_3g029060.1		Cs_ont_2g008880.1
	Cs_ont_6g010120.1		Cs_ont_2g022070.1
	Cs_ont_7g002370.1		Cs_ont_7g029090.1
	Cs_ont_7g002380.3		Cs_ont_6g018410.1
	Cs_ont_2g000200.1		Cs_ont_7g003140.1
	Cs_ont_2g004990.3		Cs_ont_9g001470.1
	Cs_ont_5g027660.1		Cs_ont_4g003980.1
	Cs_ont_5g012500.1		Cs_ont_5g005190.1
	Cs_ont_5g050270.4		Cs_ont_2g004020.1
	Cs_ont_9g003530.1		Cs_ont_3g011990.1
	Cs_ont_6g016810.1		Cs_ont_7g022780.1
	Cs_ont_9g023070.1		Cs_ont_3g013800.1
	Cs_ont_4g019440.1		Cs_ont_4g016600.1
	Cs_ont_7g019650.6		Cs_ont_9g024470.1
	Cs_ont_6g003760.1		Cs_ont_2g000620.1
	Cs_ont_2g003520.1		Cs_ont_4g028360.1
	Cs_ont_6g000870.1		Cs_ont_2g028380.1
	Cs_ont_8g021350.1		Cs_ont_4g022690.1
	Cs_ont_5g009950.1		Cs_ont_3g001110.1
	Cs_ont_9g001760.1		Cs_ont_1g024820.1
	Cs_ont_5g036000.1		Cs_ont_2g005170.1
	Cs_ont_9g022980.1		Cs_ont_1g014950.1
	Cs_ont_2g011650.1		Cs_ont_2g011250.1
	Cs_ont_7g005530.1		Cs_ont_7g003340.1
	Cs_ont_1g013880.2		Cs_ont_5g016710.1
	Cs_ont_5g039600.1		Cs_ont_1g028490.1
	Cs_ont_6g016500.1		Cs_ont_2g003710.1
	Cs_ont_3g008690.1		Cs_ont_3g022920.1
	Cs_ont_9g004460.1		Cs_ont_3g013740.1
	Cs_ont_2g034130.1		Cs_ont_4g020670.1
	Cs_ont_5g010700.4		Cs_ont_3g009820.1
	Cs_ont_5g045860.1		Cs_ont_8g004890.1
	Cs_ont_7g018460.1		Cs_ont_2g019150.1
	Cs_ont_3g006040.1		Cs_ont_4g012770.1
	Cs_ont_5g007310.1		Cs_ont_3g007580.1
	Cs_ont_4g025490.1		Cs_ont_7g014260.1
	Cs_ont_8g021130.1		Cs_ont_6g014880.1
	Cs_ont_2g007850.1		Cs_ont_2g004030.1
	Cs_ont_3g010910.2		Cs_ont_2g003350.1
	Cs_ont_3g015510.1		Cs_ont_4g004940.1
	Cs_ont_5g049070.1		Cs_ont_4g001860.1
	Cs_ont_5g050590.4		Cs_ont_3g007500.1
	Cs_ont_4g000260.1		Cs_ont_5g005960.1
	Cs_ont_1g020620.3		Cs_ont_8g021040.1
	Cs_ont_3g018330.1		Cs_ont_4g027030.1
	Cs_ont_5g037830.1		Cs_ont_7g022710.1
	Cs_ont_6g026250.2		Cs_ont_1g017560.1
	Cs_ont_7g006730.2		Cs_ont_2g015930.1
	Cs_ont_2g029260.2		Cs_ont_8g012250.1
	Cs_ont_8g015970.1		Cs_ont_1g021320.1
	Cs_ont_6g000100.1		Cs_ont_8g027770.1
	Cs_ont_2g005270.1		Cs_ont_2g021550.1
	Cs_ont_9g018750.1		Cs_ont_7g022250.1
	Cs_ont_5g039720.1		Cs_ont_3g014810.1
	Cs_ont_3g004910.1		Cs_ont_3g013110.1
	Cs_ont_1g024140.3		Cs_ont_8g009160.1
	Cs_ont_9g027580.1		Cs_ont_2g033990.1
	Cs_ont_5g048100.1		Cs_ont_5g033830.1
	Cs_ont_9g008240.1		Cs_ont_7g001870.1
	Cs_ont_5g014860.8		Cs_ont_6g002140.1
	Cs_ont_9g020870.3		Cs_ont_6g013930.1
	Cs_ont_4g003670.1		Cs_ont_1g024450.1
	Cs_ont_8g005980.1		Cs_ont_5g042830.1
	Cs_ont_8g009110.1		Cs_ont_9g012760.1
	Cs_ont_5g015470.1		Cs_ont_5g010850.1
	Cs_ont_4g001780.1		Cs_ont_2g033980.1
	Cs_ont_5g023080.1		Cs_ont_5g035860.1
	Cs_ont_2g001560.1		Cs_ont_9g020920.1
	Cs_ont_3g004970.1		Cs_ont_3g006560.1
	Cs_ont_2g007500.1		Cs_ont_9g006410.1
	Cs_ont_8g007040.1		Cs_ont_3g016170.1
	Cs_ont_3g000330.1		Cs_ont_3g006730.1
	Cs_ont_5g014830.1		Cs_ont_8g010150.1
	Cs_ont_6g014130.1		Cs_ont_9g006030.1
	Cs_ont_2g003000.1		Cs_ont_8g025250.1
	Cs_ont_9g024760.1		Cs_ont_5g028550.1
	Cs_ont_3g019630.1		Cs_ont_8g015960.1
	Cs_ont_5g014250.1		Cs_ont_2g014520.1
	Cs_ont_6g021000.1		Cs_ont_7g021870.1
	Cs_ont_9g024730.1		Cs_ont_8g027480.1
	Cs_ont_5g005040.1		Cs_ont_7g028470.1
	Cs_ont_9g026390.1		Cs_ont_4g007400.1
	Cs_ont_6g016210.1		Cs_ont_9g017730.1
	Cs_ont_2g033320.1		Cs_ont_7g027210.1
	Cs_ont_5g010660.1		Cs_ont_9g027910.1
	Cs_ont_1g014330.1		Cs_ont_4g000760.1
	Cs_ont_6g002330.1		Cs_ont_1g020890.1
	Cs_ont_3g005610.1		Cs_ont_4g009840.1
	Cs_ont_4g017350.1		Cs_ont_3g016850.1
	Cs_ont_2g023890.1		Cs_ont_7g006530.2
	Cs_ont_8g001510.2		Cs_ont_7g019190.1
	Cs_ont_7g005220.1		Cs_ont_4g009000.1
	Cs_ont_5g033600.1		Cs_ont_2g031580.1
	Cs_ont_8g024300.1		Cs_ont_7g009780.1
	Cs_ont_2g034940.1		Cs_ont_7g013020.1
	Cs_ont_6g011960.1		Cs_ont_3g032320.1
	Cs_ont_6g009480.1		Cs_ont_4g008000.1
	Cs_ont_7g026250.1		Cs_ont_8g003130.1
	Cs_ont_7g025740.1		Cs_ont_6g004140.1
	Cs_ont_7g004660.1		Cs_ont_1g027470.1
	Cs_ont_4g023060.1		Cs_ont_9g013610.2
	Cs_ont_2g034950.1		Cs_ont_6g015480.1
	Cs_ont_9g003000.1		Cs_ont_8g024060.1
	Cs_ont_7g029300.1		Cs_ont_3g005050.2
	Cs_ont_1g019760.1		Cs_ont_1g016140.1
	Cs_ont_7g001510.1		Cs_ont_9g024290.1
	Cs_ont_8g005030.1		Cs_ont_6g019440.7
	Cs_ont_3g007410.1		Cs_ont_8g001310.1
	Cs_ont_2g033030.1		Cs_ont_7g016640.1
	Cs_ont_3g028440.1		Cs_ont_5g020790.1
	Cs_ont_8g002540.1		Cs_ont_2g009600.1
	Cs_ont_1g019100.2		Cs_ont_9g012960.1
	Cs_ont_6g011730.1		Cs_ont_5g001460.1
	Cs_ont_7g017830.1		Cs_ont_5g040440.1
	Cs_ont_1g010930.1		Cs_ont_3g031280.1
	Cs_ont_8g021890.1		Cs_ont_5g036770.1
	Cs_ont_2g006240.1		Cs_ont_6g003470.1
	Cs_ont_4g028440.1		Cs_ont_2g024260.1
	Cs_ont_5g036830.1		Cs_ont_5g034050.2
	Cs_ont_5g043130.1		Cs_ont_3g019780.1
	Cs_ont_3g000690.1		Cs_ont_5g015560.1
	Cs_ont_6g024690.1		Cs_ont_2g001690.1
	Cs_ont_7g026240.1		Cs_ont_1g028400.1
	Cs_ont_9g003620.2		Cs_ont_3g002360.1
	Cs_ont_2g019170.1		Cs_ont_2g014300.1
	Cs_ont_5g005560.1		Cs_ont_8g026130.1
	Cs_ont_7g017200.1		Cs_ont_9g020380.1
	Cs_ont_5g022770.1		Cs_ont_4g023300.1
	Cs_ont_5g022830.1		Cs_ont_3g000890.1
	Cs_ont_4g019900.1		Cs_ont_4g023270.1
	Cs_ont_5g017440.1		Cs_ont_6g026410.3
	Cs_ont_8g002330.1		Cs_ont_2g013590.1
	Cs_ont_3g010790.1		Cs_ont_6g016000.1
	Cs_ont_3g025740.1		Cs_ont_5g010230.1
	Cs_ont_8g017560.1		Cs_ont_5g028140.1
	Cs_ont_9g018270.1		Cs_ont_1g022680.1
	Cs_ont_6g004880.1		Cs_ont_7g017080.1
	Cs_ont_5g037370.1		Cs_ont_8g001330.1
	Cs_ont_5g009420.1		Cs_ont_7g019520.1
	Cs_ont_2g003970.1		Cs_ont_9g017790.1
	Cs_ont_6g023450.1		Cs_ont_5g048010.1
	Cs_ont_7g014370.1		Cs_ont_5g039450.1
	Cs_ont_7g007430.1		Cs_ont_2g003610.1
	Cs_ont_5g034170.1		Cs_ont_1g014180.1
	Cs_ont_9g017640.1		Cs_ont_8g024190.1
	Cs_ont_2g026240.1		Cs_ont_6g003380.1
	Cs_ont_9g012170.1		Cs_ont_7g019560.1
	Cs_ont_2g017410.4		Cs_ont_2g015490.1
	Cs_ont_1g021950.2		Cs_ont_5g042520.1
	Cs_ont_4g008970.1		Cs_ont_7g004950.1
	Cs_ont_3g003460.1		Cs_ont_5g036760.1
	Cs_ont_1g022720.1		Cs_ont_1g005240.2
	Cs_ont_1g022820.1		Cs_ont_8g024040.1
	Cs_ont_9g001740.1		Cs_ont_2g003470.1
	Cs_ont_4g025620.1		Cs_ont_3g004600.1
	Cs_ont_8g011700.3		Cs_ont_2g014270.1
	Cs_ont_6g021270.2		Cs_ont_6g007330.1
	Cs_ont_3g010990.4		Cs_ont_5g010210.1
	Cs_ont_3g012860.1		Cs_ont_1g003240.1
	Cs_ont_5g011840.1		Cs_ont_5g026740.1
	Cs_ont_4g023080.1		Cs_ont_3g018780.1
	Cs_ont_7g018470.1		Cs_ont_5g044320.1
	Cs_ont_7g026130.1		Cs_ont_9g003680.1
	Cs_ont_1g020440.1		Cs_ont_9g004470.1
	Cs_ont_5g012130.1		Cs_ont_2g033620.1
	Cs_ont_2g025010.1		Cs_ont_7g025120.1
	Cs_ont_9g011520.1		Cs_ont_7g029310.1
	Cs_ont_4g010590.1		Cs_ont_6g015650.1
	Cs_ont_2g001790.1		Cs_ont_5g024890.1
	Cs_ont_2g012150.1		Cs_ont_8g001410.1
	Cs_ont_9g010470.1		Cs_ont_3g004610.1
	Cs_ont_6g007800.1		Cs_ont_2g019180.1
	Cs_ont_3g009610.1		Cs_ont_5g006290.2
	Cs_ont_8g014900.1		Cs_ont_7g022610.1
	Cs_ont_6g001870.1		Cs_ont_9g025950.1
	Cs_ont_7g017170.1		Cs_ont_5g035930.1
	Cs_ont_2g024880.1		Cs_ont_1g023650.1
	Cs_ont_8g020590.1		Cs_ont_3g002550.1
	Cs_ont_7g029250.1		Cs_ont_3g033200.1
	Cs_ont_9g021260.1		Cs_ont_5g044330.1
	Cs_ont_7g018800.1		Cs_ont_2g021540.1
	Cs_ont_7g025910.1		Cs_ont_1g002130.1
	Cs_ont_2g031530.1		Cs_ont_1g026470.1
	Cs_ont_4g024910.1		Cs_ont_3g005550.1
	Cs_ont_5g034240.1		Cs_ont_6g002160.1
	Cs_ont_8g025170.1		Cs_ont_5g045690.1
	Cs_ont_3g008950.1		Cs_ont_9g016660.1
	Cs_ont_1g014960.1		Cs_ont_2g035560.1
	Cs_ont_4g025040.1		Cs_ont_5g006490.1
	Cs_ont_3g013120.1		Cs_ont_6g021270.1
	Cs_ont_6g000450.1		Cs_ont_2g023460.1
	Cs_ont_8g014890.1		Cs_ont_9g012720.1
	Cs_ont_5g003400.1		Cs_ont_2g027040.1
	Cs_ont_2g011320.1		Cs_ont_4g024700.1
	Cs_ont_7g017570.1		Cs_ont_2g011550.1
	Cs_ont_7g012280.1		Cs_ont_6g012540.1
	Cs_ont_1g002240.1		Cs_ont_4g025230.1
	Cs_ont_5g013500.1		Cs_ont_7g028430.1
	Cs_ont_2g031150.1		Cs_ont_5g009200.1
	Cs_ont_5g038030.1		Cs_ont_2g004960.1
	Cs_ont_1g000490.1		Cs_ont_3g004930.1
	Cs_ont_2g020440.1		Cs_ont_1g008910.1
	Cs_ont_7g010080.3		Cs_ont_4g005440.1
	Cs_ont_6g001110.1		Cs_ont_3g031500.1
	Cs_ont_1g021160.3		Cs_ont_8g000580.1
	Cs_ont_5g007600.2		Cs_ont_1g015060.1
	Cs_ont_7g002880.1		Cs_ont_2g006350.1
	Cs_ont_3g001760.1		Cs_ont_5g006290.3
	Cs_ont_9g016940.1		Cs_ont_9g018780.1
	Cs_ont_3g001060.1		Cs_ont_1g011580.1
	Cs_ont_2g034620.1		Cs_ont_5g035660.1
	Cs_ont_8g009270.1		Cs_ont_3g009430.1
	Cs_ont_2g013520.1		Cs_ont_4g025030.1
	Cs_ont_8g012290.1		Cs_ont_7g028240.1
	Cs_ont_8g004490.1		Cs_ont_3g013570.2
	Cs_ont_3g016620.1		Cs_ont_7g001230.1
	Cs_ont_7g023440.1		Cs_ont_8g026850.1
	Cs_ont_5g013680.1		Cs_ont_8g027910.1
	Cs_ont_8g000870.1		Cs_ont_1g014990.1
	Cs_ont_1g018650.1		Cs_ont_3g019180.1
	Cs_ont_2g004480.1		Cs_ont_9g024230.1
	Cs_ont_5g044910.1		Cs_ont_5g015570.1
	Cs_ont_1g023900.1		Cs_ont_5g010250.1
	Cs_ont_9g024690.1		Cs_ont_5g000750.1
	Cs_ont_1g025550.1		Cs_ont_2g009410.1
	Cs_ont_1g017000.1		Cs_ont_6g014010.1
	Cs_ont_3g010990.3		Cs_ont_8g006840.1
	Cs_ont_4g001850.2		Cs_ont_3g012060.1
	Cs_ont_4g009080.1		Cs_ont_2g006410.1
	Cs_ont_2g005590.1		Cs_ont_1g027750.1
	Cs_ont_3g003910.1		Cs_ont_7g006740.1
	Cs_ont_9g014600.1		Cs_ont_2g035010.1
	Cs_ont_4g012140.2		Cs_ont_1g026530.2
	Cs_ont_9g006600.3		Cs_ont_5g018580.1
	Cs_ont_8g021790.2		Cs_ont_4g009420.1
	Cs_ont_6g018470.1		Cs_ont_5g022090.1
	Cs_ont_7g018480.1		Cs_ont_6g017910.1
	Cs_ont_8g011080.1		Cs_ont_6g005070.1
	Cs_ont_7g021900.3		Cs_ont_3g032980.1
	Cs_ont_3g001900.2		Cs_ont_5g045150.1
	Cs_ont_1g025620.1		Cs_ont_9g018660.1
	Cs_ont_1g008200.1		Cs_ont_5g046030.1
	Cs_ont_2g032680.3		Cs_ont_3g026740.1
	Cs_ont_5g023360.1		Cs_ont_9g026960.1
	Cs_ont_8g021420.1		Cs_ont_1g023180.1
	Cs_ont_4g009590.2		Cs_ont_5g025770.5
	Cs_ont_2g026590.2		Cs_ont_7g000330.1
	Cs_ont_8g021790.3		Cs_ont_4g019810.1
	Cs_ont_5g001180.2		Cs_ont_3g014130.1
	Cs_ont_1g017750.1		Cs_ont_1g002230.1
	Cs_ont_6g022930.1		Cs_ont_2g011430.1
	Cs_ont_5g024820.6		Cs_ont_4g014270.1
	Cs_ont_2g015110.1		Cs_ont_8g015910.1
	Cs_ont_4g017440.1		Cs_ont_6g010030.1
	Cs_ont_7g021300.1		Cs_ont_5g037680.1
	Cs_ont_2g032010.1		Cs_ont_8g008010.1
	Cs_ont_5g037290.1		Cs_ont_5g001070.1
	Cs_ont_5g009040.1		Cs_ont_2g032540.1
	Cs_ont_7g010940.2		Cs_ont_1g029090.1
	Cs_ont_3g007620.1		Cs_ont_3g013830.2
	Cs_ont_4g017490.1		Cs_ont_6g012800.1
	Cs_ont_4g011370.1		Cs_ont_7g022340.1
	Cs_ont_7g029380.1		Cs_ont_5g049630.1
	Cs_ont_1g023830.1		Cs_ont_5g019340.1
	Cs_ont_1g024070.1		Cs_ont_1g010900.1
	Cs_ont_5g046080.1		Cs_ont_7g025970.1
	Cs_ont_5g030740.1		Cs_ont_2g017280.1
	Cs_ont_5g036630.1		Cs_ont_3g018250.1
	Cs_ont_3g031680.1		Cs_ont_4g020450.1
	Cs_ont_3g020640.1		Cs_ont_8g012950.1
	Cs_ont_7g012610.1		Cs_ont_1g003410.1
	Cs_ont_2g002740.1		Cs_ont_6g016860.1
	Cs_ont_4g001960.1		Cs_ont_1g019020.1
	Cs_ont_4g020860.1		Cs_ont_3g009810.1
	Cs_ont_2g029810.1		Cs_ont_9g028210.1
	Cs_ont_3g027360.1		Cs_ont_5g042390.1
	Cs_ont_7g006580.1		Cs_ont_6g017090.1
	Cs_ont_1g012050.1		Cs_ont_4g024440.1
	Cs_ont_3g027940.1		Cs_ont_4g014290.1
	Cs_ont_1g024810.7		Cs_ont_8g021460.1
	Cs_ont_2g021970.1		Cs_ont_4g008450.1
	Cs_ont_5g040230.1		Cs_ont_6g001030.1
	Cs_ont_6g003750.1		Cs_ont_5g015670.1
	Cs_ont_8g025370.4		Cs_ont_9g021760.1
	Cs_ont_9g023380.1		Cs_ont_4g022260.1
	Cs_ont_5g030750.1		Cs_ont_1g005810.1
	Cs_ont_1g010850.8		Cs_ont_2g013600.1
	Cs_ont_9g017320.1		Cs_ont_2g021640.1
	Cs_ont_5g045750.1		Cs_ont_2g028110.1
	Cs_ont_1g021950.3		Cs_ont_1g016350.1
	Cs_ont_6g012830.1		Cs_ont_7g023020.1
	Cs_ont_9g016930.1		Cs_ont_9g004020.2
	Cs_ont_8g021370.1		Cs_ont_5g001740.1
	Cs_ont_5g022060.1		Cs_ont_2g029300.1
	Cs_ont_9g023400.1		Cs_ont_3g029630.1
	Cs_ont_3g001660.1		Cs_ont_3g012900.1
	Cs_ont_7g009400.1		Cs_ont_6g018190.1
	Cs_ont_7g029230.2		Cs_ont_9g001640.1
	Cs_ont_8g026670.1		Cs_ont_1g021480.3
	Cs_ont_1g019120.1		Cs_ont_1g008570.1
	Cs_ont_3g010800.1		Cs_ont_8g012440.1
	Cs_ont_7g008600.2		Cs_ont_9g000530.1
	Cs_ont_7g021900.2		Cs_ont_1g011160.8
	Cs_ont_8g025160.1		Cs_ont_8g009750.1
	Cs_ont_8g005420.1		Cs_ont_9g026990.1
	Cs_ont_1g012980.1		Cs_ont_5g002210.1
	Cs_ont_2g002280.1		Cs_ont_9g026860.1
	Cs_ont_8g007080.1		Cs_ont_4g022900.1
	Cs_ont_4g024540.2		Cs_ont_3g026520.1
	Cs_ont_8g029000.4		Cs_ont_8g024120.1
	Cs_ont_5g030340.1		Cs_ont_9g027510.1
	Cs_ont_2g028070.1		Cs_ont_8g023100.1
	Cs_ont_5g047750.1		Cs_ont_6g003710.1
	Cs_ont_8g020950.1		Cs_ont_4g025640.2
	Cs_ont_1g009000.1		Cs_ont_1g018220.1
	Cs_ont_7g024190.1		Cs_ont_1g024490.1
	Cs_ont_1g026610.1		Cs_ont_1g014840.1
	Cs_ont_2g004830.2		Cs_ont_5g041800.1
	Cs_ont_7g028310.1		Cs_ont_1g028920.1
	Cs_ont_8g024440.1		Cs_ont_6g003020.1
	Cs_ont_6g004980.1		Cs_ont_2g011460.1
	Cs_ont_5g000130.2		Cs_ont_1g012570.1
	Cs_ont_1g018800.1		Cs_ont_5g016560.5
	Cs_ont_5g028390.1		Cs_ont_9g010930.1
	Cs_ont_3g019160.1		Cs_ont_3g004240.2
	Cs_ont_4g021440.2		Cs_ont_8g024400.1
	Cs_ont_7g027040.2		Cs_ont_9g015170.1
	Cs_ont_5g004250.4		Cs_ont_4g014220.1
	Cs_ont_4g021210.1		Cs_ont_5g011990.1
	Cs_ont_5g009740.1		Cs_ont_3g021420.1
	Cs_ont_4g011460.1		Cs_ont_9g007440.1
	Cs_ont_3g022790.2		Cs_ont_8g018810.1
	Cs_ont_1g020280.1		Cs_ont_2g005670.1
	Cs_ont_5g041480.1		Cs_ont_4g023280.1
	Cs_ont_5g004930.1		Cs_ont_6g016110.1
	Cs_ont_1g019110.1		Cs_ont_3g021790.1
	Cs_ont_7g000340.1		Cs_ont_4g015150.1
	Cs_ont_5g009450.1		Cs_ont_3g010890.1
	Cs_ont_7g017560.3		Cs_ont_8g001530.1
	Cs_ont_3g027550.1		Cs_ont_7g013860.1
	Cs_ont_3g033060.1		Cs_ont_5g030700.1
	Cs_ont_8g002980.3		Cs_ont_8g009570.1
	Cs_ont_6g021390.1		Cs_ont_5g050660.1
	Cs_ont_5g002700.1		Cs_ont_9g010880.1
	Cs_ont_5g002540.3		Cs_ont_4g015900.1
	Cs_ont_5g034470.1		Cs_ont_7g027880.5
	Cs_ont_3g006850.1		Cs_ont_6g023770.5
	Cs_ont_2g007440.5		Cs_ont_7g001150.1
	Cs_ont_5g040510.1		Cs_ont_5g015590.1
	Cs_ont_2g017410.5		Cs_ont_5g010510.1
	Cs_ont_7g020000.1		Cs_ont_9g003020.1
	Cs_ont_5g016060.1		Cs_ont_4g001740.1
	Cs_ont_6g014580.1		Cs_ont_4g017600.1
	Cs_ont_3g015320.3		Cs_ont_5g042120.1
	Cs_ont_8g007230.1		Cs_ont_1g027210.1
	Cs_ont_1g000390.1		Cs_ont_9g001210.2
	Cs_ont_7g016950.1		Cs_ont_6g009290.1
	Cs_ont_2g014890.1		Cs_ont_2g002680.1
	Cs_ont_9g026100.1		Cs_ont_6g008130.1
	Cs_ont_8g027310.1		Cs_ont_2g019830.1
	Cs_ont_8g026610.1		Cs_ont_2g012570.1
	Cs_ont_2g002060.1		Cs_ont_2g033630.1
	Cs_ont_5g026990.1		Cs_ont_3g018890.1
	Cs_ont_4g023070.1		Cs_ont_2g009980.1
	Cs_ont_7g021180.1		Cs_ont_8g001910.1
	Cs_ont_7g001350.8		Cs_ont_8g016940.1
	Cs_ont_3g014300.1		Cs_ont_6g017310.1
	Cs_ont_8g004760.2		Cs_ont_9g001190.1
	Cs_ont_1g003980.1		Cs_ont_5g040200.1
	Cs_ont_9g022820.1		Cs_ont_5g043340.1
	Cs_ont_2g032920.1		Cs_ont_6g011290.1
	Cs_ont_2g027380.1		Cs_ont_6g002100.1
	Cs_ont_7g006550.1		Cs_ont_5g007620.1
	Cs_ont_7g021120.3		Cs_ont_7g010260.1
	Cs_ont_5g016570.1		Cs_ont_6g001170.1
	Cs_ont_3g017190.1		Cs_ont_8g027660.1
	Cs_ont_1g026290.1		Cs_ont_8g002430.1
	Cs_ont_5g008570.1		Cs_ont_5g013330.1
	Cs_ont_6g009060.1		Cs_ont_7g026290.1
			Cs_ont_5g015580.1
			Cs_ont_1g003070.1
			Cs_ont_6g003140.1
			Cs_ont_5g026540.1
			Cs_ont_9g000560.1
			Cs_ont_5g008100.2
			Cs_ont_1g013290.1
			Cs_ont_5g042870.1
			Cs_ont_3g016470.1
			Cs_ont_4g010300.1
			Cs_ont_1g024390.1
			Cs_ont_2g010510.1
			Cs_ont_6g014950.1
			Cs_ont_1g026950.1
			Cs_ont_4g001290.1
			Cs_ont_1g011560.2
			Cs_ont_9g028090.1
			Cs_ont_1g007690.1
			Cs_ont_5g033840.1
			Cs_ont_1g011500.1
			Cs_ont_3g001510.1
			Cs_ont_8g020140.2
			Cs_ont_4g004750.1
			Cs_ont_5g008820.1
			Cs_ont_5g016550.1
			Cs_ont_1g000260.3
			Cs_ont_9g006020.1
			Cs_ont_3g014820.1
			Cs_ont_9g022560.1
			Cs_ont_5g037900.1
			Cs_ont_3g022550.1
			Cs_ont_5g030930.2
			Cs_ont_9g007310.1
			Cs_ont_1g020440.2
			Cs_ont_1g021480.1
			Cs_ont_4g010050.1
			Cs_ont_7g027900.1
			Cs_ont_8g008800.1
			Cs_ont_3g028430.1
			Cs_ont_5g046450.2
			Cs_ont_6g000710.1
			Cs_ont_1g014420.1
			Cs_ont_2g001530.1
			Cs_ont_3g000570.1
			Cs_ont_6g004910.1
			Cs_ont_2g000080.1
			Cs_ont_6g005020.1
			Cs_ont_4g007960.1
			Cs_ont_3g015610.1
			Cs_ont_1g026740.1
			Cs_ont_6g021130.1
			Cs_ont_9g024120.1
			Cs_ont_5g031200.1
			Cs_ont_2g015140.1
			Cs_ont_7g005960.1
			Cs_ont_5g008690.1
			Cs_ont_7g024360.1
			Cs_ont_4g019150.1
			Cs_ont_9g025740.1
			Cs_ont_2g022130.1
			Cs_ont_2g031410.1
			Cs_ont_2g022280.1
			Cs_ont_4g003010.3
			Cs_ont_2g019200.1
			Cs_ont_6g000440.1
			Cs_ont_8g006700.1
			Cs_ont_5g049980.1
			Cs_ont_5g025620.1
			Cs_ont_5g047160.1
			Cs_ont_5g033560.1
			Cs_ont_5g019110.1
			Cs_ont_5g044610.2
			Cs_ont_2g018340.1
			Cs_ont_5g050490.1
			Cs_ont_5g034720.1
			Cs_ont_2g022950.1
			Cs_ont_1g027550.6
			Cs_ont_7g016330.1
			Cs_ont_2g011980.1
			Cs_ont_8g017630.1
			Cs_ont_3g014780.1
			Cs_ont_1g013800.1
			Cs_ont_3g021240.1
			Cs_ont_9g017580.1
			Cs_ont_5g012210.1
			Cs_ont_9g007300.1
			Cs_ont_7g002100.1
			Cs_ont_1g013300.1
			Cs_ont_7g026390.1
			Cs_ont_3g017270.1
			Cs_ont_3g028170.1
			Cs_ont_5g006990.1
			Cs_ont_8g007440.1
			Cs_ont_6g019580.1
			Cs_ont_5g004780.1
			Cs_ont_9g013240.1
			Cs_ont_1g029200.1
			Cs_ont_1g005420.1
			Cs_ont_8g011600.1
			Cs_ont_9g005410.1
			Cs_ont_5g014120.1
			Cs_ont_5g015700.1
			Cs_ont_9g017570.1
			Cs_ont_2g002810.5
			Cs_ont_3g018730.1
			Cs_ont_6g015830.1
			Cs_ont_1g025110.1
			Cs_ont_9g002030.1
			Cs_ont_3g022970.1
			Cs_ont_6g001840.1
			Cs_ont_4g004550.1
			Cs_ont_5g023780.1
			Cs_ont_8g000750.1
			Cs_ont_8g023350.1
			Cs_ont_4g002720.1
			Cs_ont_3g006060.1
			Cs_ont_4g025930.1
			Cs_ont_6g001080.1
			Cs_ont_7g023850.5
			Cs_ont_3g014830.1
			Cs_ont_5g025060.1
			Cs_ont_6g021660.1
			Cs_ont_6g010030.2
			Cs_ont_7g004550.1
			Cs_ont_2g005680.2
			Cs_ont_7g012830.1
			Cs_ont_6g004030.1
			Cs_ont_5g027150.1
			Cs_ont_5g012370.1
			Cs_ont_1g028480.1
			Cs_ont_7g006030.1
			Cs_ont_7g017140.1
			Cs_ont_5g002080.1
			Cs_ont_1g015310.1
			Cs_ont_9g024320.1
			Cs_ont_9g026480.1
			Cs_ont_5g027810.1
			Cs_ont_3g028290.1
			Cs_ont_7g021040.1
			Cs_ont_9g007500.1
			Cs_ont_2g032650.1
			Cs_ont_8g006980.1
			Cs_ont_4g025480.1
			Cs_ont_1g007620.1
			Cs_ont_7g021880.1
			Cs_ont_1g017240.1
			Cs_ont_5g003160.1
			Cs_ont_2g013950.1
			Cs_ont_1g028740.1
			Cs_ont_5g013030.3
			Cs_ont_7g021340.2
			Cs_ont_9g014760.1
			Cs_ont_5g043060.4
			Cs_ont_7g015160.1
			Cs_ont_4g018060.1
			Cs_ont_7g015230.1
			Cs_ont_6g008510.3
			Cs_ont_1g018120.1
			Cs_ont_6g000960.2
			Cs_ont_6g009580.1
			Cs_ont_2g031790.1
			Cs_ont_4g017920.1
			Cs_ont_5g023840.1
			Cs_ont_5g014870.3
			Cs_ont_4g001660.2
			Cs_ont_2g013710.1
			Cs_ont_6g022990.1
			Cs_ont_2g030810.1
			Cs_ont_3g010180.1
			Cs_ont_2g031360.1
			Cs_ont_9g026880.1
			Cs_ont_4g005820.1
			Cs_ont_2g010470.1
			Cs_ont_3g009910.1
			Cs_ont_1g020980.1
			Cs_ont_9g023050.1
			Cs_ont_2g021890.1
			Cs_ont_9g026940.1
			Cs_ont_7g015880.1
			Cs_ont_7g007120.1
			Cs_ont_3g016100.1
			Cs_ont_9g013860.3
			Cs_ont_5g025770.3
			Cs_ont_2g020600.1
			Cs_ont_2g002980.3
			Cs_ont_9g015310.2
			Cs_ont_9g014710.1
			Cs_ont_8g001440.1
			Cs_ont_8g003810.1
			Cs_ont_3g016680.1
			Cs_ont_7g026300.1
			Cs_ont_5g014490.1
			Cs_ont_5g047550.1
			Cs_ont_1g026100.1
			Cs_ont_7g027200.1
			Cs_ont_5g007260.1
			Cs_ont_7g006400.1
			Cs_ont_8g000880.1
			Cs_ont_2g029970.1
			Cs_ont_8g008990.1
			Cs_ont_3g016380.1
			Cs_ont_3g009180.1
			Cs_ont_5g014520.1
			Cs_ont_4g000930.1
			Cs_ont_4g006900.1
			Cs_ont_2g017320.1
			Cs_ont_8g017160.1
			Cs_ont_1g010150.1
			Cs_ont_5g019790.1
			Cs_ont_9g021150.1
			Cs_ont_7g004500.1
			Cs_ont_5g022530.1
			Cs_ont_4g028390.1
			Cs_ont_3g005040.1
			Cs_ont_1g012730.1
			Cs_ont_4g004360.1
			Cs_ont_4g016140.1
			Cs_ont_2g015590.1
			Cs_ont_7g019990.1
			Cs_ont_8g016730.1
			Cs_ont_1g009480.1
			Cs_ont_8g011490.1
			Cs_ont_5g033120.1
			Cs_ont_4g005520.1
			Cs_ont_9g026840.1
			Cs_ont_6g014930.1
			Cs_ont_4g004800.1
			Cs_ont_1g027010.1
			Cs_ont_9g021680.1
			Cs_ont_6g015200.1
			Cs_ont_5g035900.1
			Cs_ont_6g017680.1
			Cs_ont_2g002770.1
			Cs_ont_3g015520.1
			Cs_ont_7g020080.1
			Cs_ont_4g019760.1
			Cs_ont_5g042350.1
			Cs_ont_5g007610.1
			Cs_ont_3g007010.1
			Cs_ont_2g001760.1
			Cs_ont_7g024200.1
			Cs_ont_3g004070.1
			Cs_ont_3g012780.1
			Cs_ont_2g028540.1
			Cs_ont_5g022640.1
			Cs_ont_1g004580.1
			Cs_ont_3g013690.1
			Cs_ont_1g019140.1
			Cs_ont_7g018790.1
			Cs_ont_1g022300.1
			Cs_ont_8g021660.1
			Cs_ont_7g025660.1
			Cs_ont_5g003070.1
			Cs_ont_8g014820.1
			Cs_ont_9g018490.1
			Cs_ont_4g006470.1
			Cs_ont_3g013640.1
			Cs_ont_1g000790.1
			Cs_ont_8g006830.1
			Cs_ont_4g000460.1
			Cs_ont_2g032790.1
			Cs_ont_8g018760.1
			Cs_ont_2g005050.1
			Cs_ont_5g018050.1
			Cs_ont_3g016370.1
			Cs_ont_8g014080.1
			Cs_ont_8g025870.1
			Cs_ont_5g013440.1
			Cs_ont_9g021730.4
			Cs_ont_8g007690.1
			Cs_ont_4g002990.1
			Cs_ont_8g018800.1
			Cs_ont_6g018020.1
			Cs_ont_2g003890.1
			Cs_ont_3g031000.1
			Cs_ont_9g022440.1
			Cs_ont_7g016080.1
			Cs_ont_8g018790.1
			Cs_ont_5g000340.2
			Cs_ont_1g011620.1
			Cs_ont_6g007660.1
			Cs_ont_6g005610.1
			Cs_ont_1g013730.1
			Cs_ont_7g000250.6
			Cs_ont_5g037820.1
			Cs_ont_6g015670.1
			Cs_ont_1g007890.1
			Cs_ont_1g029360.1
			Cs_ont_7g012140.1
			Cs_ont_6g005750.1
			Cs_ont_4g001660.1
			Cs_ont_6g020660.3
			Cs_ont_3g021810.1
			Cs_ont_4g007470.1
			Cs_ont_3g032720.1
			Cs_ont_5g043100.1
			Cs_ont_8g012280.1
			Cs_ont_8g020530.4
			Cs_ont_9g025470.1
			Cs_ont_7g011320.2
			Cs_ont_9g011490.1
			Cs_ont_5g009650.1
			Cs_ont_1g011650.1
			Cs_ont_4g008960.1
			Cs_ont_6g010560.2
			Cs_ont_5g034650.1
			Cs_ont_3g004080.1
			Cs_ont_6g004190.1
			Cs_ont_2g035460.1
			Cs_ont_6g001290.2
			Cs_ont_3g022370.1
			Cs_ont_4g003580.1
			Cs_ont_3g015420.1
			Cs_ont_9g015160.1
			Cs_ont_4g028050.1
			Cs_ont_9g024930.1
			Cs_ont_2g033350.10
			Cs_ont_7g013340.1
			Cs_ont_3g008440.1
			Cs_ont_6g016820.1
			Cs_ont_7g000480.1
			Cs_ont_2g010280.1
			Cs_ont_6g012980.1
			Cs_ont_3g009790.2
			Cs_ont_5g010120.1
			Cs_ont_9g014730.2
			Cs_ont_7g005700.1
			Cs_ont_6g002730.2
			Cs_ont_6g006950.1
			Cs_ont_1g001010.1
			Cs_ont_9g019260.1
			Cs_ont_5g049990.1
			Cs_ont_5g001730.1
			Cs_ont_1g002440.1
			Cs_ont_8g010570.1
			Cs_ont_4g026020.1
			Cs_ont_5g036510.1
			Cs_ont_7g021630.3
			Cs_ont_3g032280.1
			Cs_ont_7g019470.4
			Cs_ont_5g027500.1
			Cs_ont_5g037430.1
			Cs_ont_2g008860.1
			Cs_ont_6g018440.2
			Cs_ont_7g006020.1
			Cs_ont_7g021110.1
			Cs_ont_7g025520.3
			Cs_ont_5g032760.1
			Cs_ont_1g019230.1
			Cs_ont_8g004610.1
			Cs_ont_2g027150.1
			Cs_ont_4g015580.1
			Cs_ont_5g004210.1
			Cs_ont_2g035580.1
			Cs_ont_5g036920.3
			Cs_ont_1g003670.2
			Cs_ont_5g002500.1
			Cs_ont_1g026090.1
			Cs_ont_5g022650.2
			Cs_ont_5g046320.1
			Cs_ont_6g002200.1
			Cs_ont_1g019190.3
			Cs_ont_7g022390.1
			Cs_ont_4g027540.1
			Cs_ont_5g017720.1
			Cs_ont_5g033310.1
			Cs_ont_1g005000.1
			Cs_ont_2g020540.1
			Cs_ont_2g033640.1
			Cs_ont_4g021020.1
			Cs_ont_9g006470.5
			Cs_ont_6g010270.1
			Cs_ont_3g009310.1
			Cs_ont_5g024650.1
			Cs_ont_2g030790.1
			Cs_ont_6g016830.1
			Cs_ont_3g015290.1
			Cs_ont_5g011630.1
			Cs_ont_9g004400.1
			Cs_ont_7g016380.1
			Cs_ont_6g008530.1
			Cs_ont_1g017320.1
			Cs_ont_9g004760.1
			Cs_ont_2g023780.1
			Cs_ont_5g033720.1
			Cs_ont_6g000150.2
			Cs_ont_6g012740.2
			Cs_ont_2g013120.2
			Cs_ont_7g005160.1
			Cs_ont_7g005720.2
			Cs_ont_2g032820.1
			Cs_ont_Un005940.14
			Cs_ont_2g020590.1
			Cs_ont_7g027910.1
			Cs_ont_7g027230.1
			Cs_ont_6g002070.1
			Cs_ont_7g021600.1
			Cs_ont_2g002250.1
			Cs_ont_2g012290.1
			Cs_ont_1g013100.1
			Cs_ont_7g016280.1
			Cs_ont_4g018870.1
			Cs_ont_5g003250.1
			Cs_ont_5g002360.1
			Cs_ont_5g002500.2
			Cs_ont_5g008500.1
			Cs_ont_2g009230.1
			Cs_ont_5g025230.1
			Cs_ont_2g005850.2
			Cs_ont_8g022410.2
			Cs_ont_4g009210.9
			Cs_ont_5g018530.1
			Cs_ont_5g026480.1
			Cs_ont_1g024620.2
			Cs_ont_9g020110.1
			Cs_ont_4g004050.3
			Cs_ont_3g024360.1
			Cs_ont_6g000350.2
			Cs_ont_5g016940.1
			Cs_ont_2g027550.1
			Cs_ont_3g025290.1
			Cs_ont_7g023280.1
			Cs_ont_5g039010.1
			Cs_ont_3g032890.1
			Cs_ont_5g015080.1
			Cs_ont_4g003800.1
			Cs_ont_5g002060.1
			Cs_ont_5g005610.1
			Cs_ont_5g027300.1
			Cs_ont_2g006280.1
			Cs_ont_5g027310.1
			Cs_ont_3g008500.1
			Cs_ont_5g025540.1
			Cs_ont_2g011660.2
			Cs_ont_4g025520.1
			Cs_ont_4g010990.1
			Cs_ont_8g002760.1
			Cs_ont_6g002760.1
			Cs_ont_5g013990.1
			Cs_ont_7g019340.1
			Cs_ont_5g015550.1
			Cs_ont_7g022760.1
			Cs_ont_9g011330.1
			Cs_ont_7g012960.1
			Cs_ont_3g019690.1
			Cs_ont_1g015760.1
			Cs_ont_1g000770.1
			Cs_ont_7g019490.1
			Cs_ont_8g010170.1
			Cs_ont_2g008800.1
			Cs_ont_9g008380.1
			Cs_ont_3g021690.1
			Cs_ont_4g018080.1
			Cs_ont_8g017640.1
			Cs_ont_3g009450.1
			Cs_ont_1g014380.1
			Cs_ont_4g000520.1
			Cs_ont_1g000780.1
			Cs_ont_9g021390.1
			Cs_ont_5g037240.1
			Cs_ont_7g024050.1
			Cs_ont_6g015800.1
			Cs_ont_3g023340.1
			Cs_ont_5g044030.1
			Cs_ont_3g015540.1
			Cs_ont_3g012070.1
			Cs_ont_8g000990.1
			Cs_ont_4g007950.1
			Cs_ont_8g015950.1
			Cs_ont_8g025290.1
			Cs_ont_5g010450.1
			Cs_ont_5g034010.1
			Cs_ont_3g019170.1
			Cs_ont_7g010930.1
			Cs_ont_3g024870.1
			Cs_ont_8g024680.1
			Cs_ont_1g003950.1
			Cs_ont_4g024480.1
			Cs_ont_8g004160.1
			Cs_ont_5g019160.1
			Cs_ont_7g004770.4
			Cs_ont_2g021490.1

## Sheet: Table S4
Table S4 key differently expressed genes in flavonoid biosynthesis pattern from floralwhite,black,lightcyan,and turquise modules
Function	Gene	DEGs	Whether genes belong to four significant correlation modules
aroD/aroE	cs_ont_5g009120.3	Yes	Yes
aroA	cs_ont_5g001740.1	Yes	Yes
aroC	cs_ont_7g005720.2	Yes	Yes
pheA2/ADT/PDT	cs_ont_2g001760.1	Yes	Yes
PAL	cs_ont_6g020600.1	Yes	Yes
PAL	cs_ont_7g006400.1	Yes	Yes
PAL	cs_ont_8g005310.1	Yes	Yes
4CL	cs_ont_3g021690.1	Yes	Yes
4CL	cs_ont_5g016610.1	Yes	Yes
4CL	cs_ont_6g025120.1	Yes	Yes
4CL	cs_ont_8g005840.1	Yes	Yes
CYP73A	cs_ont_1g006760.1	Yes	Yes
CYP73A	cs_ont_4g024900.1	Yes	Yes
CHS	cs_ont_1g002510.1	Yes	Yes
CHS	cs_ont_3g009610.1	Yes	Yes
CHI	cs_ont_7g004690.1	Yes	Yes
CYP93B2	cs_ont_5g024890.1	Yes	Yes
CYP75B1	cs_ont_5g038970.1	Yes	Yes
PGT1	cs_ont_1g020980.1	Yes	Yes
caffeoyl-coA o-methyltransferase	cs_ont_6g019320.1	Yes	Yes
shikimate kinase	Cs_ont_3g006630.1	Yes	No
chorismate mutase	Cs_ont_6g000470.3	No	No
chorismate mutase	Cs_ont_6g000470.2	No	No
Bifunctional aspartate aminotransferase and glutamate aspartate-prephenate	Cs_ont_1g015200.4	No	No
Bifunctional aspartate aminotransferase and glutamate aspartate-prephenate	Cs_ont_1g015200.2	No	No
Cinnamoyl-CoA reductase	Cs_ont_3g016870.1	Yes	Yes
Cinnamoyl-CoA reductase	Cs_ont_3g016890.1	No	No
Cinnamoyl-CoA reductase	Cs_ont_5g016380.1	Yes	Yes
Cinnamoyl-CoA reductase	Cs_ont_8g000180.1	No	No
Cinnamoyl-CoA reductase	Cs_ont_3g033060.1	Yes	Yes
Cinnamoyl-CoA reductase	Cs_ont_1g011170.1	Yes	No
Cinnamoyl-CoA reductase	Cs_ont_3g033190.3	Yes	No
Cinnamoyl-CoA reductase	Cs_ont_1g011180.1	Yes	Yes
UDP-glycosyltransferase family	Cs_ont_3g021790.1	Yes	Yes
UDP-glycosyltransferase family	Cs_ont_2g010280.1	Yes	Yes
UDP-glycosyltransferase family	Cs_ont_9g014840.1	Yes	Yes
UDP-glycosyltransferase family	Cs_ont_9g026920.1	Yes	Yes
UDP-glycosyltransferase family	Cs_ont_9g026870.1	Yes	Yes
UDP-glycosyltransferase family	Cs_ont_9g016660.1	Yes	Yes
UDP-glycosyltransferase family	Cs_ont_7g027200.1	Yes	Yes
UDP-glycosyltransferase family	Cs_ont_6g016000.1	Yes	Yes
UDP-glycosyltransferase family	Cs_ont_1g020980.1	Yes	Yes
UDP-glycosyltransferase family	Cs_ont_8g025420.1	Yes	Yes
UDP-glycosyltransferase family	Cs_ont_9g026900.1	Yes	Yes
UDP-glycosyltransferase family	Cs_ont_8g010070.1	Yes	Yes
UDP-glycosyltransferase family	Cs_ont_5g016710.1	Yes	Yes
UDP-glycosyltransferase family	Cs_ont_3g011110.1	Yes	Yes
UDP-glycosyltransferase family	Cs_ont_3g011150.1	Yes	Yes
UDP-glycosyltransferase family	Cs_ont_8g001710.1	Yes	Yes
UDP-glycosyltransferase family	Cs_ont_5g039120.1	Yes	Yes
UDP-glycosyltransferase family	Cs_ont_6g026740.1	Yes	Yes
UDP-glycosyltransferase family	Cs_ont_2g033310.1	Yes	Yes
UDP-glycosyltransferase family	Cs_ont_2g029410.1	Yes	Yes
UDP-glycosyltransferase family	Cs_ont_5g046300.1	Yes	Yes
UDP-glycosyltransferase family	Cs_ont_1g021400.1	Yes	Yes
UDP-glycosyltransferase family	Cs_ont_8g016030.1	Yes	Yes
UDP-glycosyltransferase family	Cs_ont_5g022830.1	Yes	Yes
UDP-glycosyltransferase family	Cs_ont_2g033320.1	Yes	Yes
UDP-glycosyltransferase family	Cs_ont_5g022770.1	Yes	Yes
UDP-glycosyltransferase family	Cs_ont_2g015530.1	Yes	Yes
UDP-glycosyltransferase family	Cs_ont_7g000320.1	Yes	Yes
UDP-glycosyltransferase family	Cs_ont_7g000300.1	Yes	Yes
UDP-glycosyltransferase family	Cs_ont_5g021590.1	Yes	Yes
UDP-glycosyltransferase family	Cs_ont_5g021660.1	Yes	Yes
UDP-glycosyltransferase family	Cs_ont_8g007230.1	Yes	Yes
UDP-glycosyltransferase family	Cs_ont_6g021000.1	Yes	Yes
UDP-glycosyltransferase family	Cs_ont_5g039130.1	Yes	Yes
UDP-glycosyltransferase family	Cs_ont_3g015140.1	Yes	Yes
UDP-glycosyltransferase family	Cs_ont_1g021370.1	Yes	Yes
UDP-glycosyltransferase family	Cs_ont_8g015970.1	Yes	Yes
UDP-glycosyltransferase family	Cs_ont_6g020860.1	Yes	Yes
UDP-glycosyltransferase family	Cs_ont_9g024960.3	Yes	Yes
UDP-glycosyltransferase family	Cs_ont_2g015560.1	Yes	Yes
UDP-rhamnose rhamnosyltransferase 1	Cs_ont_5g003540.1	Yes	No
Genes in red means UGTs genes overlapped with UGTs genes screend in transcriptome

## Sheet: Table S5
Table S5 Identification of transcription factors in co-expression networks
ID	Type
Cs_ont_7g010850.1	bHLH
Cs_ont_3g019790.1	BES1
Cs_ont_3g007400.1	Trihelix
Cs_ont_5g011580.1	bHLH
Cs_ont_5g039990.1	Dof
Cs_ont_4g009510.3	NAC
Cs_ont_6g026390.1	MYB
Cs_ont_5g007360.1	MYB
Cs_ont_5g005270.1	NAC
Cs_ont_3g002400.1	E2F/DP
Cs_ont_3g010720.1	ERF
Cs_ont_5g004320.1	WRKY
Cs_ont_2g000420.1	Trihelix
Cs_ont_7g003240.1	WRKY
Cs_ont_9g023800.1	NAC
Cs_ont_1g026290.1	bZIP
Cs_ont_6g001210.1	MYB
Cs_ont_7g002130.1	ERF
Cs_ont_7g028630.1	MYB
Cs_ont_7g003810.1	Dof
Cs_ont_5g002900.1	MYB
Cs_ont_6g005380.1	MYB
Cs_ont_8g027800.1	MYB
Cs_ont_5g045860.1	Dof
Cs_ont_6g015390.1	MYB
Cs_ont_3g004040.1	BES1
Cs_ont_1g009190.5	GATA
Cs_ont_2g014410.1	BBR-BPC
Cs_ont_5g042560.1	ERF
Cs_ont_2g001330.1	TALE
Cs_ont_9g008210.1	MYB
Cs_ont_1g025650.1	Dof
Cs_ont_5g000970.1	ERF
Cs_ont_5g005040.1	HD-ZIP
Cs_ont_9g022190.1	ERF
Cs_ont_1g027450.1	MIKC-MADS
Cs_ont_4g002460.1	ERF
Cs_ont_4g022340.1	ERF
Cs_ont_4g001780.1	ERF
Cs_ont_5g004640.1	ERF
Cs_ont_1g024630.1	ERF
Cs_ont_9g028450.1	MYB
Cs_ont_5g038080.1	Dof
Cs_ont_1g023020.1	MYB
Cs_ont_3g021280.1	bZIP
Cs_ont_2g025790.1	ERF
Cs_ont_2g004230.1	ERF
Cs_ont_3g010960.1	MYB
Cs_ont_6g024720.1	AP2
Cs_ont_5g038030.1	bHLH
Cs_ont_9g008010.1	ERF
Cs_ont_3g009530.1	ERF
Cs_ont_3g008720.1	MIKC-MADS
Cs_ont_6g007160.1	HD-ZIP
Cs_ont_6g003220.1	bZIP
Cs_ont_2g006410.1	bHLH
Cs_ont_2g013070.1	GRAS
Cs_ont_7g019400.1	ERF
Cs_ont_9g003490.1	ERF
Cs_ont_7g015870.1	bHLH
Cs_ont_9g027950.1	MYB
Cs_ont_1g000190.1	MYB
Cs_ont_4g019570.1	ERF
Cs_ont_9g028680.1	NAC
Cs_ont_1g020500.1	Dof
Cs_ont_9g027710.1	NAC
Cs_ont_2g003760.1	Dof
Cs_ont_9g027080.1	ERF
Cs_ont_6g002910.1	MYB
Cs_ont_5g004630.1	bHLH

## Sheet: Table S6
Table S6 specific primers of genes selected for qRT-PCR
Gene ID	Primer orientation	Primer sequence(5'→3')
cs_ont_3g0112210.2	Forward primer	CAATCTCAGCCGTTCATCA
	Reverse primer	GGTGCCTTTGTTGTGGTTT
cs_ont_4g024900.1	Forward primer	ACAATCTCACTGCTTTCGTTCA
	Reverse primer	GATAGAGATAGGAGTTGGAGGGTAA
cs_ont_5g016610.1	Forward primer	GTGGCGGATTATGACCTGA
	Reverse primer	AGATTGCTTGAGGGACTCTACTT
cs_ont_5g018270.1_	Forward primer	GCCAACAGGACTGGATGAAG
	Reverse primer	CCGTGATTTGACGAACCC
cs_ont_5g018280.1	Forward primer	TCATTTCCGCAACGACAC
	Reverse primer	GCTACAATCTGCCCATCTTC
cs_ont__5g044180.1	Forward primer	AAGGAGGTCACCGACAAGTTC
	Reverse primer	GTCAAACCGTAGCCCTGAATAA
cs_ont_6g020620.1	Forward primer	GAATCCGCCAGGGAAGGT
	Reverse primer	CCAGTGGTAACGCCGTAGCT
cs_ont_7g004690.1	Forward primer	GGTGGCAACGAAGTAAGGTACT
	Reverse primer	GGCGGTGGAATCTGGTAAG
cs_ont_8g005310.1	Forward primer	CTTGAGGCACTTGGAGGAGAAT
	Reverse primer	GCAGAATCTTGAAGGATGGAGC
cs_ont_8g007110.1	Forward primer	GCGATTCCTTGCGACCAG
	Reverse primer	GATAGATCCGCCTAGCGAGTTT
cs_ont_8g010070.1	Forward primer	AGTTCCAGTTGGGCCTCTAGT
	Reverse primer	CACTGCCAAATGATACAAACACTA
cs_ont_8g005840.1	Forward primer	TTCCTCCGAATCAAGTGGG
	Reverse primer	TCCTGTATGTAGCCAACCCTCT
cs_ont_1g002510.1	Forward primer	AGGGAAAGCCACCACAGG
	Reverse primer	GCAACACTACGGTCTCAACG
cs_ont_1g006760.1	Forward primer	TGACACCCACAAACTACCCTACC
	Reverse primer	TGCGGCACAAGAAGAGGAA
B-actin	Forward primer	CCAAGCAGCATGAAGATCAA
	Reverse primer	ATCTGCTGGAAGGTGCTGA
